# Supplementary material for: Genome-wide association meta-analysis yields 20 loci associated with gallstone disease
Source: Nat Commun. 2018 Nov 30;9:5101. doi: 10.1038/s41467-018-07460-y (PMC6269469; doi:10.1038/s41467-018-07460-y)
Supplement: Supplementary file 4 — Supplementary Data 1 [file 41467_2018_7460_MOESM4_ESM.xlsx]

## Sheet: Supplementary Data 1
Supplementary Data 1. Variants representing gallstone disease signals in the present meta-analysis of Icelandic and UK Biobank data. For Iceland (N-cases = 8,757 and N-controls = 346,688), UK BioBank (N-cases = 18,417 and N-controls = 390,150), in total N-cases= 27,174 and N-controls = 736,838). A chi-square test was used to test for association, effect is always shown for the minor allele. Signi…
						Iceland				UKBB				Combined
Position (Hg38)	SNPID	minA/majA	Gene	Consequence	HGVS.p	OR [95% CI]	P	MAF (%)		OR [95% CI]	P	MAF (%)		OR [95% CI]	P	Phet	comment
chr10:45463408	rs2291428	C/G	MARCH8	missense	NP_001269795.1:p.Phe277Leu	1.11 [1.07,1.15]	1.2e-06	21.8		1.13 [1.11,1.15]	2.9e-22	24.3		1.12 [1.10,1.14]	2.4e-27	0.55	Novel
chr4:150277928	rs2290846	A/G	LRBA	missense	NP_001186211.2:p.Ser2797Leu	1.09 [1.05,1.13]	9.6e-06	28.5		1.12 [1.10,1.14]	4.4e-23	29		1.12 [1.10,1.14]	4.7e-27	0.23	Novel
chr20:44413724	rs1800961	T/C	HNF4A	missense	NP_000448.3:p.Thr139Ile	1.23 [1.15,1.31]	5.2e-07	4.6		1.31 [1.25,1.37]	9.2e-21	3.14		1.29 [1.23,1.35]	5.7e-26	0.23	Novel
chr19:48703417	rs601338	G/A	FUT2	stop gained	NP_000502.4:p.Trp154Ter	0.95 [0.92,0.99]	0.0051	39.4		0.90 [0.88,0.92]	3.6e-21	50.8		0.91 [0.89,0.93]	9.4e-22	0.023	Novel
chr19:5840608	rs708686	T/C	FUT6*	upstream	-	1.24 [1.14,1.34]	5.7e-05	23		1.26 [1.20,1.32]	2.6e-16	26.7		1.26 [1.20,1.32]	7.4e-20	0.84	Novel
chr14:94378610	rs28929474	T/C	SERPINA1	missense	NP_000286.3:p.Glu366Lys	1.20 [1.01,1.39]	0.058	0.811		1.35 [1.28,1.42]	5.9e-17	2.03		1.33 [1.25,1.42]	1.8e-17	0.27	Novel
chr19:45881296	rs34851490	G/A	IRF2BP1	downstream	-	1.13 [1.07,1.19]	0.00014	8.51		1.12 [1.09,1.15]	6.4e-12	11.6		1.12 [1.09,1.15]	4.2e-15	0.82	Novel
chr12:120978847	rs1169288	C/A	HNF1A	missense	NP_000536.5:p.Ile27Leu	0.95 [0.91,0.99]	0.017	31		0.91 [0.89,0.94]	5.3e-14	31.3		0.92 [0.90,0.94]	1.6e-14	0.07	Novel
chr8:11664844	rs13280055	A/G	FDFT1/GATA4	intergenic	-	1.11 [1.05,1.17]	0.00022	12.7		1.11 [1.08,1.14]	7.3e-11	13.3		1.11 [1.08,1.14]	6.9e-14	0.9	Novel
chr13:103049340	rs56398830	A/G	SLC10A2	missense	NP_000443.1:p.Pro290Ser	1.58 [1.37,1.79]	2.3e-05	0.59		1.32 [1.23,1.41]	6.3e-09	1.09		1.36 [1.25,1.48]	2.1e-12	0.14	Novel
chr11:61825533	rs174567	G/A	FADS2	upstream	-	1.07 [1.03,1.11]	0.00018	39.3		1.07 [1.05,1.09]	3e-09	35.1		1.07 [1.05,1.09]	2.3e-12	0.89	Novel
chr10:21560840	rs11012737	A/G	MLLT10	downstream	-	1.06 [1.02,1.10]	0.0074	27.4		1.08 [1.06,1.10]	9.5e-11	30.6		1.07 [1.05,1.09]	3.7e-12	0.37	Novel
chr8:119335236	rs2469991	T/A	MAL2	intergenic	-	0.94 [0.90,0.98]	0.0019	31.8		0.93 [0.91,0.95]	1.1e-09	28.9		0.93 [0.91,0.95]	9.2e-12	0.6	Novel
chr10:63168063	rs1935	C/G	JMJD1C	missense	NP_001269877.1:p.Glu2353Asp	0.97 [0.94,1.00]	0.082	47.6		0.93 [0.90,0.95]	5.3e-12	47.2		0.94 [0.92,0.95]	9.2e-12	0.043	Novel
chr15:89804583	rs17240268	A/G	ANPEP	missense	NP_001141.2:p.Ala311Val	0.93 [0.87,0.99]	0.015	12.2		0.88 [0.84,0.92]	3.6e-10	8.95		0.90 [0.87,0.93]	6e-11	0.12	Novel
chr22:38481456	rs12004	G/T	KDELR3	missense	NP_006846.1:p.Val199Gly	1.07 [1.03,1.11]	0.00041	30.6		1.07 [1.04,1.10]	7e-08	29.7		1.07 [1.05,1.09]	1.2e-10	0.78	Novel
chr13:103065958	rs55971546	T/C	SLC10A2	missense	NP_000443.1:p.Val98Ile	1.15 [1.06,1.24]	0.0015	4.14		1.15 [1.10,1.20]	3.3e-08	4.35		1.15 [1.10,1.20]	1.8e-10	0.97	Novel
chr16:11545628	rs11641445	T/C	LITAF	downstream	-	1.07 [1.03,1.11]	0.0002	34.3		1.06 [1.04,1.08]	4.3e-07	31.2		1.06 [1.04,1.08]	4.2e-10	0.57	Novel
chr17:37713312	rs17138478	A/C	HNF1B	intron	-	1.05 [1.00,1.10]	0.048	13.1		1.10 [1.07,1.13]	1.4e-09	12.9		1.09 [1.06,1.12]	5.1e-10	0.17	Novel
chr2:218282080	rs2292553	G/A	TMBIM1	missense	NP_071435.2:p.Pro21Leu	0.94 [0.91,0.98]	0.0016	46		0.95 [0.93,0.97]	1.8e-06	56.3		0.94 [0.92,0.96]	1.1e-08	0.79	Novel
chr18:57655270	rs12968116	T/C	ATP8B1	missense	NP_005594.1:p.Arg952Gln	0.95 [0.91,1.00]	0.026	16.1		0.91 [0.88,0.94]	8.1e-08	12.5		0.92 [0.89,0.95]	1.2e-08	0.26	Novel
chr2:43839108	rs11887534	C/G	ABCG8	missense	NP_071882.1:p.Asp19His	1.75 [1.68,1.82]	2.6e-56	5.45		2.00 [1.96,2.04]	6.1e-300	6.56		1.94 [1.88,2.08]	1.0E-353	0.00072	Reported
chr19:47873738	rs212100	T/C	SULT2A1	intron	-	0.88 [0.83,0.93]	3.8e-07	16		0.86 [0.83,0.88]	5.4e-26	83.6		0.86 [0.83,0.88]	2e-31	0.33	Reported
chr3:149493725	rs12633863	G/A	TM4SF4	intron	-	1.09 [1.05,1.13]	1.9e-06	45.4		1.12 [1.10,1.14]	1.5e-25	55.3		1.11 [1.09,1.13]	3.6e-30	0.21	Reported
chr7:87476479	rs4148808	C/T	ABCB4	upstream	-	0.89 [0.84,0.94]	1.4e-05	15.8		0.85 [0.82,0.88]	2.6e-24	13.9		0.86 [0.84,0.88]	8.6e-28	0.081	Reported
chr8:58464798	rs6471717	G/A	CYP7A1	intergenic	-	1.10 [1.06,1.14]	1.2e-06	31		1.11 [1.09,1.13]	1.3e-20	66.3		1.11 [1.09,1.13]	9.9e-26	0.63	Reported
chr9:15304784	rs686030	C/A	TTC39B	intron	-	0.88 [0.82,0.93]	3e-06	12.9		0.88 [0.85,0.91]	1.1e-15	85.9		0.88 [0.85,0.90]	1.8e-20	0.93	Reported
chr7:87443343	rs756082276	CCT/C	ABCB4	frameshift	NP_000434.1:p.Leu445GlyfsTer22	4.13 [3.80,4.46]	1.2e-17	0.139		-	-	-	-	-	-	-	Reported
chr2:27508073	rs1260326	T/C	GCKR	missense	NP_001477.2:p.Leu446Pro	0.94 [0.90,0.98]	0.0029	34.1		0.92 [0.90,0.94]	8e-15	60.8		0.93 [0.91,0.94]	2e-16	0.2	Reported
chr7:87431432	rs756935975	T/C	ABCB4	missense	NP_000434.1:p.Gly622Glu	3.09 [2.80,3.38]	1.8e-14	0.196		-	-	-	-	-	-	-	Reported
chr2:233693545	rs2070959	G/A	UGT1A6	missense	NP_001063.2:p.Thr181Ala	1.06 [1.02,1.10]	0.0048	31.6		1.07 [1.05,1.09]	4.3e-09	31.6		1.07 [1.05,1.09]	8.5e-11	0.57	Reported
chr7:87431528	rs45575636	T/C	ABCB4	missense	NP_000434.1:p.Arg590Gln	1.56 [1.28,1.84]	0.0019	0.31		1.31 [1.20,1.42]	5.9e-07	0.87		1.34 [1.21,1.48]	7.9e-09	0.26	Reported
*recessive model
