# Supplementary material for: Genome-wide association meta-analysis yields 20 loci associated with gallstone disease
Source: Nat Commun. 2018 Nov 30;9:5101. doi: 10.1038/s41467-018-07460-y (PMC6269469; doi:10.1038/s41467-018-07460-y)
Supplement: Supplementary file 5 — Supplementary Data 2 [file 41467_2018_7460_MOESM5_ESM.xlsx]

## Sheet: Supplementary Data 2
Supplementary Data 2. Variants associating with gallstone disease in the present meta-analysis and their assocation with acute pancreatitis, cholecystitis, cholestasis of pregnacy and cirrhosis and fibrosis of liver, and gallbladder cancer. Effect is shown for the minor allele. MAF: Minor allele frequency. Amin/Amaj: Minor allele/Major allele. OR: odds ratio.
Significant associations are highlighted in red.
							Gallstone disease (cases =27,174, ctrl = 736,838)				Acute pancreatitis (cases = 3,401, ctrl = 768,082)				Cholecystitis (cases = 3,565, ctrl = 719,567)				Fibrosis and cirrhosis of liver (cases = 1,044, ctrl = 703,937)				Cholestasis of pregnancy (cases = 2,615, ctrl =359,121)				Gallbladder cancer (cases = 382, ctrl = 555,710)
SNPID	Position (Hg38)	Gene	Consequence	minA/majA	MAF Iceland (%)	comment	P	OR	Phet		P	OR	Phet		P	OR	Phet		P	OR	Phet		P	OR	Phet		P	OR	Phet
rs2291428	chr10:45463408	MARCH8	missense	C/G	21.8	Novel	2.4e-27	1.12 [1.10,1.15]	0.547		0.061	1.06 [1.00,1.12]	0.82		0.0047	1.08 [1.02,1.14]	0.344		0.78	0.99 [0.89,1.09]	0.578		0.72	1.01 [0.95,1.09]	0.46		0.65	0.96 [0.81,1.14]	0.66
rs2290846	chr4:150277928	LRBA	missense	A/G	28.5	Novel	4.7e-27	1.12 [1.09,1.14]	0.23		0.028	1.06 [1.01,1.12]	0.461		0.41	1.02 [0.97,1.08]	0.329		0.6	0.97 [0.88,1.07]	0.115		0.68	1.01 [0.95,1.08]	0.62		0.43	1.07 [0.91,1.25]	0.475
rs1800961	chr20:44413724	HNF4A	missense	T/C	4.6	Novel	5.7e-26	1.29 [1.23,1.35]	0.227		0.042	1.14 [1.00,1.29]	0.779		0.067	1.12 [0.99,1.27]	0.533		0.66	1.05 [0.83,1.34]	0.374		0.0083	1.23 [1.05,1.43]	0.564		0.039	1.46 [1.02,2.08]	0.682
rs601338	chr19:48703417	FUT2	stop gained	G/A	39.4	Novel	9.4e-22	0.91 [0.90,0.93]	0.0229		0.056	0.95 [0.91,1.00]	0.492		0.48	0.98 [0.94,1.03]	0.389		0.02	0.90 [0.82,0.98]	0.119		0.089	0.95 [0.90,1.01]	0.384		0.45	0.95 [0.82,1.09]	0.644
rs28929474	chr14:94378610	SERPINA1	missense	T/C	0.811	Novel	1.8e-17	1.33 [1.25,1.42]	0.267		0.0071	1.29 [1.07,1.55]	0.0482		0.28	1.10 [0.92,1.31]	0.295		0.00027	1.69 [1.27,2.24]	0.671		0.27	1.13 [0.91,1.41]	0.00584		0.53	1.55 [0.40,6.07]	1
rs34851490	chr19:45881296	IRF2BP1	downstream	G/A	8.51	Novel	4.2e-15	1.12 [1.09,1.16]	0.821		0.019	1.10 [1.02,1.19]	0.0123		0.00095	1.13 [1.05,1.22]	0.565		0.62	0.96 [0.84,1.11]	0.65		0.47	0.96 [0.88,1.06]	0.924		0.45	0.91 [0.71,1.17]	0.0378
rs1169288	chr12:120978847	HNF1A	missense	C/A	31	Novel	1.6e-14	0.92 [0.91,0.94]	0.0704		0.042	0.95 [0.90,1.00]	0.207		0.0047	0.93 [0.88,0.98]	0.0602		0.58	1.03 [0.94,1.13]	0.177		0.059	0.94 [0.88,1.00]	0.992		0.93	0.99 [0.85,1.16]	0.356
rs13280055	chr8:11664844	FDFT1/GATA4	intergenic	A/G	12.7	Novel	6.9e-14	1.11 [1.08,1.14]	0.896		0.0074	1.10 [1.03,1.19]	0.237		0.063	1.07 [1.00,1.15]	0.678		0.12	1.11 [0.97,1.26]	0.822		0.4	0.96 [0.88,1.05]	0.538		0.28	1.13 [0.91,1.40]	0.982
rs56398830	chr13:103049340	SLC10A2	missense	A/G	0.59	Novel	2.1e-12	1.36 [1.25,1.49]	0.135		2.2e-05	1.62 [1.30,2.03]	0.82		0.029	1.28 [1.03,1.61]	0.413		0.69	0.91 [0.58,1.44]	0.579		0.6	0.92 [0.67,1.25]	0.125		0.5	1.29 [0.62,2.67]	0.167
rs174567	chr11:61825533	FADS2	upstream	G/A	39.3	Novel	2.3e-12	1.07 [1.05,1.09]	0.891		0.45	1.02 [0.97,1.07]	0.838		0.71	1.01 [0.96,1.06]	0.38		0.18	0.94 [0.86,1.03]	0.331		0.38	0.97 [0.91,1.03]	0.543		0.41	1.06 [0.92,1.24]	0.606
rs708686	chr19:5840608	FUT6	upstream	T/C	23	Novel	2.3e-12	1.08 [1.06,1.10]	0.841		0.25	1.03 [0.98,1.09]	0.314		0.22	1.03 [0.98,1.09]	0.733		0.38	1.05 [0.95,1.16]	0.733		0.59	1.02 [0.95,1.09]	0.838		0.7	1.03 [0.87,1.23]	0.371
rs11012737	chr10:21560840	MLLT10	downstream	A/G	27.4	Novel	3.7e-12	1.07 [1.05,1.10]	0.37		0.084	1.05 [0.99,1.11]	0.857		0.38	1.02 [0.97,1.08]	0.0606		0.99	1.00 [0.94,1.07]	0.166		0.99	1.00 [0.95,1.06]	0.903		0.44	0.94 [0.80,1.10]	0.346
rs1935	chr10:63168063	JMJD1C	missense	C/G	47.6	Novel	9.2e-12	0.94 [0.92,0.96]	0.0434		0.12	0.96 [0.91,1.01]	0.942		0.013	0.94 [0.90,0.99]	0.974		0.78	0.99 [0.90,1.08]	0.997		0.28	0.97 [0.91,1.03]	0.519		0.29	1.08 [0.93,1.26]	0.973
rs2469991	chr8:119335236	MAL2	intergenic	T/A	31.8	Novel	9.2e-12	0.93 [0.91,0.95]	0.596		0.8	0.99 [0.94,1.05]	0.755		0.019	0.94 [0.89,0.99]	0.576		0.86	1.01 [0.92,1.11]	0.538		0.32	0.97 [0.91,1.03]	0.246		0.096	0.87 [0.74,1.03]	0.0848
rs17240268	chr15:89804583	ANPEP	missense	A/G	12.2	Novel	6e-11	0.90 [0.87,0.93]	0.121		0.92	1.00 [0.92,1.08]	0.735		0.32	0.96 [0.89,1.04]	0.247		0.062	0.86 [0.74,1.01]	0.989		0.51	1.03 [0.94,1.14]	0.222		0.3	0.87 [0.68,1.13]	0.886
rs12004	chr22:38481456	KDELR3	missense	G/T	30.6	Novel	1.2e-10	1.07 [1.05,1.09]	0.783		0.45	1.02 [0.97,1.08]	0.921		0.29	1.03 [0.98,1.08]	0.0413		0.41	1.04 [0.95,1.14]	0.444		0.6	1.02 [0.95,1.09]	0.284		0.85	1.02 [0.86,1.19]	0.846
rs55971546	chr13:103065958	SLC10A2	missense	T/C	4.14	Novel	1.8e-10	1.15 [1.10,1.20]	0.974		0.28	1.07 [0.95,1.21]	0.229		0.036	1.13 [1.01,1.26]	0.275		0.66	1.05 [0.84,1.31]	0.54		0.045	1.15 [1.00,1.33]	0.948		0.032	1.43 [1.03,1.98]	0.0341
rs11641445	chr16:11545628	LITAF	downstream	T/C	34.3	Novel	4.2e-10	1.06 [1.04,1.09]	0.57		0.12	1.04 [0.99,1.10]	0.125		0.1	1.04 [0.99,1.10]	0.831		0.72	1.02 [0.93,1.12]	0.571		0.17	0.96 [0.90,1.02]	0.87		0.027	1.19 [1.02,1.40]	0.987
rs17138478	chr17:37713312	HNF1B	intron	A/C	13.1	Novel	5.1e-10	1.09 [1.06,1.12]	0.166		0.88	0.99 [0.92,1.07]	0.173		0.014	1.09 [1.02,1.17]	0.245		0.79	1.02 [0.89,1.16]	0.257		0.59	1.02 [0.94,1.12]	0.79		0.84	1.02 [0.82,1.27]	0.235
rs2292553	chr2:218282080	TMBIM1	missense	G/A	46	Novel	1.1e-08	0.95 [0.93,0.97]	0.792		0.075	0.96 [0.91,1.00]	0.0186		0.27	0.97 [0.93,1.02]	0.671		0.24	1.05 [0.97,1.15]	0.739		0.39	0.97 [0.92,1.03]	0.269		0.77	1.02 [0.88,1.19]	0.426
rs12968116	chr18:57655270	ATP8B1	missense	T/C	16.1	Novel	1.2e-08	0.92 [0.90,0.95]	0.26		0.34	0.97 [0.90,1.04]	0.976		0.021	0.92 [0.86,0.99]	0.136		0.03	0.86 [0.75,0.99]	0.445		0.2	0.94 [0.86,1.03]	0.266		0.25	0.88 [0.70,1.10]	0.606
rs11887534	chr2:43839108	ABCG8	missense	C/G	5.45	Reported	1e-353	1.94 [1.88,2.00]	0.000715		4.8e-08	1.31 [1.26,1.35]	0.0106		2.1e-25	1.58 [1.53,1.63]	0.101		0.99	1.00 [0.97,1.03]	0.0192		0.53	1.04 [1.01,1.07]	0.342		0.00056	1.61 [1.56,1.66]	0.00704
rs212100	chr19:47873738	SULT2A1	intron	T/C	16	Reported	2e-31	0.86 [0.84,0.88]	0.326		0.3	0.97 [0.90,1.03]	0.0388		0.033	0.93 [0.87,0.99]	0.252		0.28	1.07 [0.95,1.20]	0.604		0.099	0.93 [0.86,1.01]	0.043		0.0064	0.74 [0.59,0.92]	0.366
rs12633863	chr3:149493725	TM4SF4	intron	G/A	45.4	Reported	3.6e-30	1.11 [1.09,1.13]	0.214		0.94	1.00 [0.95,1.05]	0.365		0.0021	1.08 [1.03,1.13]	0.243		0.42	0.96 [0.88,1.05]	0.863		0.79	1.01 [0.95,1.07]	0.547		0.84	1.01 [0.88,1.17]	0.842
rs4148808	chr7:87476479	ABCB4	upstream	C/T	15.8	Reported	8.6e-28	0.86 [0.84,0.88]	0.081		0.0046	0.90 [0.84,0.97]	0.0603		0.00035	0.88 [0.82,0.94]	0.0147		0.066	0.89 [0.78,1.01]	0.514		0.27	1.05 [0.96,1.14]	0.00521		0.49	0.87 [0.60,1.28]	1
rs6471717	chr8:58464798	CYP7A1	intergenic	G/A	31	Reported	9.9e-26	1.11 [1.09,1.13]	0.626		0.039	1.06 [1.00,1.11]	0.793		0.052	1.05 [1.00,1.10]	0.986		0.4	1.04 [0.95,1.14]	0.268		0.6	1.02 [0.95,1.08]	0.0918		0.19	1.11 [0.95,1.30]	0.692
rs686030	chr9:15304784	TTC39B	intron	C/A	12.9	Reported	1.8e-20	0.88 [0.85,0.90]	0.934		0.026	0.92 [0.85,0.99]	0.0739		0.0063	0.91 [0.85,0.97]	0.471		0.51	0.96 [0.84,1.09]	0.0345		0.11	0.93 [0.85,1.02]	0.123		0.98	1.00 [0.82,1.22]	0.312
rs756082276	chr7:87443343	ABCB4	frameshift	CCT/C	0.139	Reported	1.2e-17	4.13 [2.98,5.72]	1		0.13	1.96 [0.82,4.71]	1		0.5	1.48 [0.47,4.69]	1		0.7	1.51 [0.19,12.33]	1		4.8e-13	11.79 [6.04,23.02]	1		0.33	3.24 [0.30,34.48]	1
rs1260326	chr2:27508073	GCKR	missense	T/C	34.1	Reported	2e-16	0.92 [0.91,0.94]	0.197		0.1	0.96 [0.91,1.01]	0.386		0.17	0.97 [0.92,1.01]	0.989		0.082	1.08 [0.99,1.18]	0.886		0.46	1.02 [0.96,1.09]	0.713		0.081	0.87 [0.75,1.02]	0.263
rs756935975	chr7:87431432	ABCB4	missense	T/C	0.196	Reported	1.8e-14	3.09 [2.32,4.13]	1		0.26	1.54 [0.73,3.26]	1		0.56	1.35 [0.49,3.72]	1		0.54	0.13 [0.00,89.29]	1		2.7e-10	8.16 [4.25,15.65]	1		0.18	3.81 [0.54,27.00]	1
rs2070959	chr2:233693545	UGT1A6	missense	G/A	31.6	Reported	8.5e-11	1.07 [1.05,1.09]	0.573		0.032	1.06 [1.00,1.12]	0.23		0.024	1.06 [1.01,1.12]	0.762		0.85	0.99 [0.90,1.09]	0.929		0.29	1.03 [0.97,1.10]	0.893		0.92	0.99 [0.86,1.15]	0.786
rs45575636	chr7:87431528	ABCB4	missense	T/C	0.314	Reported	7.9e-09	1.34 [1.22,1.48]	0.261		0.059	1.31 [0.99,1.74]	0.69		0.098	1.24 [0.96,1.61]	0.86		0.76	1.08 [0.66,1.76]	0.992		0.43	0.86 [0.60,1.24]	0.517		0.39	1.41 [0.64,3.09]	0.969
