# Supplementary material for: Genome-wide association meta-analysis yields 20 loci associated with gallstone disease
Source: Nat Commun. 2018 Nov 30;9:5101. doi: 10.1038/s41467-018-07460-y (PMC6269469; doi:10.1038/s41467-018-07460-y)
Supplement: Supplementary file 6 — Supplementary Data 3 [file 41467_2018_7460_MOESM6_ESM.xlsx]

## Sheet: Supplementary Data 3
Supplementary Data 3. Variants associating with gallstone disease in the present meta-analysis and their assocation with liver and lipid biomarkers. Effect is shown for the minor allele. MAF: Minor allele frequency. Amin/Amaj: Minor allele/Major allele. Effect: effect in standard deviations. ALT: alanine aminotransferase, AST: aspartate aminotransferase , GGT: gamma glutamyltransferase, ALP: alka…
Significant associations are highlighted in red.
							Albumin ( N=92,163)		ALP ( N=154,097)		ALT ( N=172,086)		AST ( N=164,467)		Bilirubin ( N=109,748)		GGT ( N=156,692)		HDL ( N=136,736)		LDL ( N=126,220)		TC ( N=150,211)		TG ( N=119,624)
Chrom	Pos	rsName	Amin/Amaj	MAF	Gene	HGVSp	Effect	P	Effect	P	Effect	P	Effect	P	Effect	P	Effect	P	Effect	P	Effect	P	Effect	P	Effect	P
chr10	21560840	rs11012737	A/G	27.4	MLLT10	-	-0.01	0.01	0.008	0.2	0	1	-0.005	0.2	0.006	0.2	0.007	0.1	-0.002	0.8	0.002	0.7	0.001	0.9	0.009	0.1
chr10	45463408	rs2291428	C/G	21.8	MARCH8	NP_001269795.1:p.Phe277Leu	0.009	0.08	-0.02	0.002	-0.009	0.03	-0.01	0.0006	0.006	0.2	0.01	0.001	0.04	6e-09	0.01	0.06	0.03	8e-06	-0.01	0.08
chr10	63168063	rs1935	C/G	47.6	JMJD1C	NP_001269877.1:p.Glu2353Asp	0.002	0.6	-0.06	5e-40	-0.008	0.02	-0.01	0.0001	0.007	0.07	-0.02	8e-05	-0.02	0.0004	-0.02	0.0005	-0.01	0.02	0.04	4e-11
chr11	61825533	rs174567	G/A	39.3	FADS2	-	0.007	0.09	0.03	7e-12	-0.01	8e-05	-0.006	0.08	-0.01	0.01	0.003	0.5	-0.05	1e-20	-0.05	1e-22	-0.05	3e-24	0.06	6e-33
chr12	120978847	rs1169288	C/A	31	HNF1A	NP_000536.5:p.Ile27Leu	0	1	0.03	9e-11	-0.004	0.3	0.002	0.6	-0.01	0.01	-0.09	1e-105	0.02	0.009	0.04	1e-10	0.04	1e-11	0.004	0.5
chr13	103049340	rs56398830	A/G	0.59	SLC10A2	NP_000443.1:p.Pro290Ser	0.02	0.4	0.002	0.9	0.01	0.7	0.03	0.2	0.02	0.5	0.03	0.2	-0.01	0.8	-0.02	0.5	0.02	0.6	0.07	0.05
chr13	103065958	rs55971546	T/C	4.14	SLC10A2	NP_000443.1:p.Val98Ile	-0.006	0.6	0	1	0.02	0.03	0.01	0.1	0.02	0.07	0.02	0.05	0.006	0.7	-0.005	0.7	0.004	0.7	0.01	0.3
chr14	94378610	rs28929474	T/C	0.81	SERPINA1	NP_000286.3:p.Glu366Lys	0.09	0.0001	0.3	3e-20	0.2	3e-20	0.2	1e-16	-0.001	1	0.1	4e-09	0.05	0.08	0.04	0.2	0.06	0.02	-0.04	0.2
chr15	89804583	rs17240268	A/G	12.2	ANPEP	NP_001141.2:p.Ala311Val	-0.005	0.5	-0.02	0.01	-0.03	1e-09	-0.03	1e-07	-0.02	0.008	-0.01	0.08	-0.009	0.2	-0.03	0.002	-0.02	0.01	-0.005	0.6
chr16	11545628	rs11641445	T/C	34.3	LITAF	-	-0.004	0.3	0.007	0.2	0.007	0.07	-0.001	0.8	0.007	0.1	0.02	4e-07	-0.01	0.03	-0.02	0.002	-0.02	0.0002	0.01	0.07
chr17	37713312	rs17138478	A/C	13.1	HNF1B	NM_000458.3:c.1046-2649G>T	0.02	0.0003	-0.03	4e-05	-0.03	5e-07	-0.02	0.0001	0.001	0.8	-0.02	0.002	0.005	0.5	0.001	0.9	-0.004	0.6	-0.01	0.1
chr18	57655270	rs12968116	T/C	16.1	ATP8B1	NP_005594.1:p.Arg952Gln	0.007	0.2	-0.007	0.3	-0.02	8e-08	-0.01	0.006	-0.01	0.03	-0.03	1e-10	0.008	0.3	0.02	0.003	0.02	0.0007	0.02	0.03
chr19	5840608	rs708686	T/C	23	FUT6*	-	0.001	0.92	-0.005	0.66	0.034	0.022	0.017	0.22	-0.009	0.6	0.009	0.44	0.001	0.9	0.02	0.003	0.02	0.0003	0.001	0.9
chr19	45881296	rs34851490	G/A	8.51	IRF2BP1	-	-0.003	0.7	-0.007	0.5	-0.003	0.6	-0.005	0.4	0.01	0.1	0.008	0.2	-0.04	0.0002	-0.03	0.001	-0.04	7e-05	0.01	0.3
chr19	47873738	rs212100	T/C	16	SULT2A1	NM_003167.3:c.745+919A>G	0.004	0.4	0.01	0.09	-0.01	0.02	-0.002	0.6	-0.007	0.2	-0.005	0.4	-0.006	0.4	0.03	0.0003	0.01	0.06	-0.03	9e-06
chr19	48703417	rs601338	G/A	39.4	FUT2	NP_000502.4:p.Trp154Ter	0.002	0.6	0.1	6e-184	0.01	0.0002	-0.001	0.8	-0.01	0.01	-0.02	4e-09	-0.01	0.08	-0.04	2e-12	-0.04	5e-14	-0.008	0.1
chr2	27508073	rs1260326	T/C	34.1	GCKR	NP_001477.2:p.Leu446Pro	0.02	2e-08	0.04	6e-17	-0.007	0.06	0.003	0.3	0.001	0.8	0.03	1e-14	-0.02	0.001	0.01	0.01	0.06	4e-27	0.1	1e-129
chr2	43839108	rs11887534	C/G	5.45	ABCG8	NP_071882.1:p.Asp19His	0.008	0.4	0.02	0.02	0.04	3e-09	0.03	0.0001	0.01	0.2	0.03	0.001	0.002	0.9	-0.1	2e-26	-0.1	3e-32	-0.01	0.2
chr2	218282080	rs2292553	G/A	46	TMBIM1	NP_071435.2:p.Pro21Leu	0.003	0.4	0.01	0.05	-0.009	0.009	-0.003	0.3	-0.006	0.1	0.005	0.2	0.004	0.5	0.005	0.4	0.009	0.09	0.004	0.4
chr2	233693545	rs2070959	G/A	31.6	UGT1A6	NP_001063.2:p.Thr181Ala	0.001	0.8	0.005	0.3	0.003	0.4	-0.001	0.9	0.4	0	0.01	0.0006	0.001	0.9	-0.02	0.0004	-0.02	0.0002	0.003	0.6
chr20	44413724	rs1800961	T/C	4.6	HNF4A	NP_000448.3:p.Thr139Ile	-0.02	0.04	-0.02	0.07	0.03	0.0004	0.009	0.2	0.04	1e-05	0.04	3e-05	-0.2	2e-33	-0.05	0.0001	-0.1	6e-16	0.02	0.1
chr22	38381456	rs12004	G/T	30.6	KDELR3	NP_006846.1:p.Val199Gly	0.009	0.06	0.02	0.0006	0.01	0.004	0.01	0.006	0.005	0.2	0.02	3e-05	-0.01	0.03	-0.001	0.8	0.006	0.3	0.02	1e-05
chr3	149493725	rs12633863	G/A	45.4	TM4SF4	NM_004617.3:c.402-4997G>A	-0.001	0.9	-0.005	0.4	0.02	2e-07	0.007	0.03	0.005	0.2	-0.007	0.06	-0.008	0.2	0.01	0.01	0.01	0.04	0.003	0.6
chr4	150277928	rs2290846	A/G	28.5	LRBA	NP_001186211.2:p.Ser2797Leu	0.004	0.4	-0.02	0.0008	0.003	0.4	-0.003	0.4	0.004	0.4	0.01	0.005	-0.02	0.003	-0.01	0.02	-0.01	0.01	0.01	0.05
chr7	87431432	rs756935975	T/C	0.2	ABCB4	NP_000434.1:p.Gly622Glu	-0.02	0.6	0.2	1e-05	0.4	9e-32	0.3	1e-12	0.1	0.0006	0.3	3e-15	-0.002	1	0.07	0.2	0.06	0.3	-0.02	0.7
chr7	87431528	rs45575636	T/C	0.31	ABCB4	NP_000434.1:p.Arg590Gln	0.04	0.3	0.01	0.8	0.1	0.0003	0.08	0.005	0.1	0.002	0.04	0.3	-0.03	0.5	0.04	0.4	0.05	0.3	-0.03	0.5
chr7	87443343	rs756082276	CCT/C	0.14	ABCB4	NP_000434.1:p.Leu445GlyfsTer22	0.1	0.07	0.4	3e-08	0.6	7e-43	0.5	7e-28	0.2	0.0002	0.4	1e-14	0.07	0.3	0.2	0.03	0.1	0.04	-0.1	0.1
chr7	87476479	rs4148808	C/T	15.8	ABCB4	-	0.003	0.6	-0.02	0.01	-0.03	2e-10	-0.01	0.002	-0.001	0.9	-0.03	3e-09	-0.01	0.07	-0.01	0.2	-0.02	0.03	0.004	0.5
chr8	11664844	rs13280055	A/G	12.7	FDFT1/GATA4	-	0	1	-0.002	0.8	-0.004	0.5	-0.008	0.1	-0.006	0.3	0.002	0.7	0.004	0.6	-0.02	0.05	-0.002	0.8	0.03	9e-05
chr8	58464798	rs6471717	G/A	31	CYP7A1	-	-0.01	0.006	0.004	0.4	0.005	0.2	-0.006	0.09	0.005	0.2	0.02	1e-05	0.003	0.6	0.03	7e-08	0.03	4e-10	0.02	0.005
chr8	119335236	rs2469991	T/A	31.8	MAL2	-	0.004	0.4	-0.01	0.007	0	0.9	-0.003	0.4	-0.01	0.01	-0.02	0.0001	0.007	0.2	0	0.9	0.006	0.2	-0.003	0.6
chr9	15304784	rs686030	C/A	12.9	TTC39B	NM_001168339.1:c.240+2300G>T	-0.006	0.3	-0.004	0.6	-0.007	0.2	-0.005	0.4	-0.009	0.1	0.005	0.3	-0.04	2e-08	0.001	0.9	-0.02	0.001	-0.03	0.001
