# Supplementary material for: Genome-wide association meta-analysis yields 20 loci associated with gallstone disease
Source: Nat Commun. 2018 Nov 30;9:5101. doi: 10.1038/s41467-018-07460-y (PMC6269469; doi:10.1038/s41467-018-07460-y)
Supplement: Supplementary file 7 — Supplementary Data 4 [file 41467_2018_7460_MOESM7_ESM.xlsx]

## Sheet: Supplementary Data 4
Supplementary Data 4. Sibling recurrence risk ratios (λS[i]) and population attributable fractions (PAF) for the risk alleles of the identified signals associated with gallstone disease in the present meta-analysis. We estimated the risk ratio among siblings (λS) of icelandic patients with gallstone disease (N = 2,628) by cross-matching with a genealogy database that covers the entire Icelandic n…
SNPID	Position (Hg38)	MAF Iceland (%)	Gene	Consequence	comment	λS[i]	log(λS[i])/log(λS)	PAF(%)
rs56398830	chr13:103049340	0.59	SLC10A2	missense	Novel	1.0008	0.128	0.4
rs28929474	chr14:94378610	0.811	SERPINA1	missense	Novel	1.0009	0.148	0.5
rs55971546	chr13:103065958	4.14	SLC10A2	missense	Novel	1.0009	0.153	1.2
rs1800961	chr20:44413724	4.6	HNF4A	missense	Novel	1.0037	0.625	2.6
rs34851490	chr19:45881296	8.5	IRF2BP1	downstream	Novel	1.0012	0.195	2
rs17240268	chr15:89804583	12.2	ANPEP	missense	Novel	1.0014	0.233	2.7
rs13280055	chr8:11664844	12.7	FDFT1/GATA4	intergenic	Novel	1.0014	0.237	2.7
rs17138478	chr17:37713312	13.1	HNF1B	intron	Novel	1.001	0.164	2.3
rs12968116	chr18:57655270	16.1	ATP8B1	missense	Novel	1.0011	0.184	2.7
rs2291428	chr10:45463408	21.8	MARCH8	missense	Novel	1.0027	0.448	5
rs708686	chr19:5840608	23	FUT6	upstream	Novel	1.0012	0.211	3.6
rs11012737	chr10:21560840	27.4	MLLT10	downstream	Novel	1.0011	0.186	3.7
rs2290846	chr4:150277928	28.5	LRBA	missense	Novel	1.0033	0.551	6.5
rs12004	chr22:38381456	30.6	KDELR3	missense	Novel	1.0012	0.201	4.2
rs1169288	chr12:120978847	31	HNF1A	missense	Novel	1.0018	0.311	5.2
rs2469991	chr8:119335236	31.8	MAL2	intergenic	Novel	1.0014	0.239	4.6
rs11641445	chr16:11545628	34.3	LITAF	downstream	Novel	1.001	0.161	4
rs174567	chr11:61825533	39.3	FADS2	upstream	Novel	1.0014	0.237	5.3
rs601338	chr19:48703417	39.4	FUT2	stop gained	Novel	1.0028	0.477	7.4
rs2292553	chr2:218282080	46	TMBIM1	missense	Novel	1.0011	0.192	5.3
rs1935	chr10:63168063	47.6	JMJD1C	missense	Novel	1.0015	0.256	6.3
rs756082276	chr7:87443343	0.139	ABCB4	frameshift	Reported	1.0136	2.275	0.9
rs756935975	chr7:87431432	0.196	ABCB4	missense	Reported	1.0085	1.432	0.8
rs45575636	chr7:87431528	0.31	ABCB4	missense	Reported	1.0004	0.06	0.2
rs11887534	chr2:43839108	5.45	ABCG8	missense	Reported	1.044	7.266	9.5
rs686030	chr9:15304784	12.9	TTC39B	intron	Reported	1.0023	0.388	3.5
rs4148808	chr7:87476479	15.8	ABCB4	upstream	Reported	1.0037	0.622	5
rs212100	chr19:47873738	16	SULT2A1	intron	Reported	1.004	0.682	5.2
rs6471717	chr8:58464798	31	CYP7A1	intergenic	Reported	1.0029	0.493	6.5
rs2070959	chr2:233693545	31.6	UGT1A6	missense	Reported	1.0012	0.206	4.3
rs1260326	chr2:27508073	34.1	GCKR	missense	Reported	1.0017	0.281	5.2
rs12633863	chr3:149493725	45.4	TM4SF4	intron	Reported	1.0036	0.613	9.4
All variants (n = 32)						1.13	19.855	73.5
