# Supplementary material for: Genome-wide association meta-analysis yields 20 loci associated with gallstone disease
Source: Nat Commun. 2018 Nov 30;9:5101. doi: 10.1038/s41467-018-07460-y (PMC6269469; doi:10.1038/s41467-018-07460-y)
Supplement: Supplementary file 8 — Supplementary Data 5 [file 41467_2018_7460_MOESM8_ESM.xlsx]

## Sheet: Supplementary Data 5
Supplementary Data 5.
Hypertriglyceridemia association in the Icelandic population of gallstone associated variants from the current study.
An individual is defined as hypertriglyceridemic if at least two serum triglyceride measurements are over 5 mmol/L.
P = P-value, OR = odds ratio, Effect: Effect in standard deviations
							Hypertriglyceridemia		Serum triglycerides
							N=1,599		N=119,624
Chrom	Pos	rsName	Gene_Symbol	HGVSp	Amin/Amaj		OR	P	Effect	P
chr10	21560840	rs11012737	MLLT10	.	A/G		1.04[0.95,1.14]	0.361031	0.009	0.1
chr10	45463408	rs2291428	MARCH8	NP_001269795.1:p.Phe277Leu	C/G		1.04[0.94,1.14]	0.454138	-0.01	0.08
chr10	63168063	rs1935	JMJD1C	NP_001269877.1:p.Glu2353Asp	C/G		1.08[1.00,1.17]	0.064689	0.04	4e-11
chr11	61825533	rs174567	FADS2	.	G/A		1.13[1.04,1.23]	0.003163	0.06	6e-33
chr12	120978847	rs1169288	HNF1A	NP_000536.5:p.Ile27Leu	C/A		1.12[1.03,1.22]	0.0111	0.004	0.5
chr13	103049340	rs56398830	SLC10A2	NP_000443.1:p.Pro290Ser	A/G		1.23[0.74,2.03]	0.420002	0.07	0.05
chr13	103065958	rs55971546	SLC10A2	NP_000443.1:p.Val98Ile	T/C		0.93[0.75,1.14]	0.476649	0.01	0.3
chr14	94378610	rs28929474	SERPINA1	NP_000286.3:p.Glu366Lys	T/C		0.90[0.56,1.45]	0.674297	-0.04	0.2
chr15	89804583	rs17240268	ANPEP	NP_001141.2:p.Ala311Val	A/G		1.21[1.07,1.36]	0.002136	-0.005	0.6
chr16	11545628	rs11641445	LITAF	.	T/C		1.15[1.06,1.25]	0.001351	0.01	0.07
chr17	37713312	rs17138478	HNF1B	NM_000458.3:c.1046-2649G>T	A/C		1.00[0.88,1.14]	0.95184	-0.01	0.1
chr18	57655270	rs12968116	ATP8B1	NP_005594.1:p.Arg952Gln	T/C		0.97[0.87,1.08]	0.58105	0.02	0.03
chr19	5840608	rs708686	FUT6	.	T/C		0.82[0.69,0.98]	0.030065	0.001	0.9
chr19	45881296	rs34851490	IRF2BP1	.	G/A		0.95[0.82,1.10]	0.480663	0.01	0.3
chr19	47873738	rs212100	SULT2A1	NM_003167.3:c.745+919A>G	T/C		0.98[0.88,1.10]	0.76875	-0.03	9e-06
chr19	48703417	rs601338	FUT2	NP_000502.4:p.Trp154Ter	G/A		0.95[0.88,1.04]	0.250098	-0.008	0.1
chr2	27508073	rs1260326	GCKR	NP_001477.2:p.Leu446Pro	T/C		1.50[1.38,1.63]	1.42e-21	0.1	1e-129
chr2	43839108	rs11887534	ABCG8	NP_071882.1:p.Asp19His	C/G		0.94[0.78,1.12]	0.478055	-0.01	0.2
chr2	218282080	rs2292553	TMBIM1	NP_001308356.1:p.Pro21Leu	G/A		1.01[0.94,1.09]	0.783492	0.004	0.4
chr2	233693545	rs2070959	UGT1A6	NP_001063.2:p.Thr181Ala	G/A		0.94[0.86,1.03]	0.186234	0.003	0.6
chr20	44413724	rs1800961	HNF4A	NP_000448.3:p.Thr139Ile	T/C		1.09[0.90,1.32]	0.358141	0.02	0.1
chr22	38481456	rs12004	KDELR3	NP_006846.1:p.Val199Gly	G/T		1.06[0.97,1.16]	0.189244	0.02	1e-05
chr3	149493725	rs12633863	TM4SF4	NM_004617.3:c.402-4997G>A	G/A		1.06[0.97,1.15]	0.194376	0.003	0.6
chr4	150277928	rs2290846	LRBA	NP_001186211.2:p.Ser2797Leu	A/G		1.04[0.95,1.14]	0.390268	0.01	0.05
chr7	87431432	rs756935975	ABCB4	NP_000434.1:p.Gly622Glu	T/C		0.39[0.11,1.33]	0.132627	-0.02	0.7
chr7	87431528	rs45575636	ABCB4	NP_000434.1:p.Arg590Gln	T/C		0.67[0.30,1.48]	0.323216	-0.03	0.5
chr7	87443343	rs756082276	ABCB4	NP_000434.1:p.Leu445GlyfsTer22	CCT/C		0.02[0.00,0.96]	0.047659	-0.1	0.1
chr7	87476479	rs4148808	ABCB4	.	C/T		0.95[0.85,1.06]	0.382933	0.004	0.5
chr8	11664844	rs13280055	.	.	A/G		1.18[1.05,1.32]	0.006279	0.03	9e-05
chr8	58464798	rs6471717	.	.	G/A		1.05[0.96,1.14]	0.282689	0.02	0.005
chr8	119335236	rs2469991	.	.	T/A		1.01[0.93,1.11]	0.780433	-0.003	0.6
chr9	15304784	rs686030	TTC39B	NM_001168339.1:c.240+2300G>T	C/A		0.89[0.78,1.00]	0.054594	-0.03	0.001
