# Supplementary material for: Genome-wide association meta-analysis yields 20 loci associated with gallstone disease
Source: Nat Commun. 2018 Nov 30;9:5101. doi: 10.1038/s41467-018-07460-y (PMC6269469; doi:10.1038/s41467-018-07460-y)
Supplement: Supplementary file 9 — Supplementary Data 6 [file 41467_2018_7460_MOESM9_ESM.xlsx]

## Sheet: Supplementary Data 6
Supplementary Data 6. Associations from the EBI GWAS catalog (e91, release 2018-01-28) for all the gallstone associated variants and their close correlates (R2 > 0.8) reported in the current study.
reported_variant	gwascatalog_variant	Gene	Consequence	r2	Effect allele	P	Effect	Effect_Text	GWAS_TRAIT	Author	Date	Journal	PMID
chr10:21560840	chr10:21541175	MLLT10	intron_variant	1	rs11012732-A	2e-14	1.46	[1.32-1.61]	Meningioma	Dobbins SE	2011-07-31	Nat Genet	www.ncbi.nlm.nih.gov/pubmed/21804547
chr10:21560840	chr10:21626690	MLLT10	intron_variant	0.976	rs1243180-A	1e-09	1.1	[1.06-1.14]	Malignant epithelial tumor of ovary	Kuchenbaecker KB	2015-01-12	Nat Genet	www.ncbi.nlm.nih.gov/pubmed/25581431
chr10:21560840	chr10:21626690	MLLT10	intron_variant	0.976	rs1243180-T	2e-08	1.1	[1.06-1.13]	ovarian carcinoma	Pharoah PD	2013-04-01	Nat Genet	www.ncbi.nlm.nih.gov/pubmed/23535730
chr10:21560840	chr10:21744013	MLLT10	downstream_gene_variant	0.874	rs7072776-A	4e-14	1.07	[1.05-1.09]	breast carcinoma	Michailidou K	2013-04-01	Nat Genet	www.ncbi.nlm.nih.gov/pubmed/23535729
chr10:45463408	chr10:45463433	MARCH8	missense_variant	1	rs2291429-A	9e-11	0.02	[0.011-0.023] unit increase	blood metabolite measurement	Shin SY	2014-05-11	Nat Genet	www.ncbi.nlm.nih.gov/pubmed/24816252
chr10:45463408	chr10:45517829	MARCH8	intron_variant	0.999	rs970548-A	7e-09	0.03	[0.018-0.033] unit decrease (EA Beta values)	high density lipoprotein cholesterol measurement	Spracklen CN	2017-02-21	Hum Mol Genet	www.ncbi.nlm.nih.gov/pubmed/28334899
chr10:45463408	chr10:45529281	MARCH8	intron_variant	0.999	rs11239550-A	6e-09	0	[0.0033-0.0065] unit decrease	mean corpuscular hemoglobin	van Rooij FJ	2016-12-22	Am J Hum Genet	www.ncbi.nlm.nih.gov/pubmed/28017375
chr10:45463408	chr10:45529281	MARCH8	intron_variant	0.999	rs11239550-G	1e-10	0	[0.002-0.003] fl decrease	mean corpuscular volume	Ganesh SK	2009-10-11	Nat Genet	www.ncbi.nlm.nih.gov/pubmed/19862010
chr10:45463408	chr10:45512085	MARCH8	intron_variant	0.999	rs11239544-T	3e-08	0.04	[0.023-0.051] s.d. increase	total cholesterol measurement	Surakka I	2015-05-11	Nat Genet	www.ncbi.nlm.nih.gov/pubmed/25961943
chr10:45463408	chr10:45458319	MARCH8	missense_variant	0.998	rs7908745-G	6e-15	0.03	[0.023-0.038] unit increase	reticulocyte count	Astle WJ	2016-11-17	Cell	www.ncbi.nlm.nih.gov/pubmed/27863252
chr10:63168063	chr10:63412568	JMJD1C	intron_variant	1	rs10761756-?	5e-20	0.01	unit increase	fibrinogen measurement	de Vries PS	2017-01-20	PLoS One	www.ncbi.nlm.nih.gov/pubmed/28107422
chr10:63168063	chr10:63250912	JMJD1C	intron_variant	1	rs10995477-C	5e-22	0.03	[0.028-0.042] unit decrease	granulocyte count	Astle WJ	2016-11-17	Cell	www.ncbi.nlm.nih.gov/pubmed/27863252
chr10:63168063	chr10:63250912	JMJD1C	intron_variant	1	rs10995477-C	9e-22	0.03	[0.027-0.041] unit decrease	leukocyte count	Astle WJ	2016-11-17	Cell	www.ncbi.nlm.nih.gov/pubmed/27863252
chr10:63168063	chr10:63250912	JMJD1C	intron_variant	1	rs10995477-C	2e-23	0.04	[0.029-0.043] unit decrease	neutrophil count	Astle WJ	2016-11-17	Cell	www.ncbi.nlm.nih.gov/pubmed/27863252
chr10:63168063	chr10:63250912	JMJD1C	intron_variant	1	rs10995477-C	5e-23	0.04	[0.028-0.043] unit decrease	neutrophil count, eosinophil count	Astle WJ	2016-11-17	Cell	www.ncbi.nlm.nih.gov/pubmed/27863252
chr10:63168063	chr10:63379150	JMJD1C	intron_variant	1	rs7910927-T	2e-13	0.05	[0.034-0.058] umol/L decrease	sex hormone-binding globulin measurement	Coviello AD	2012-07-19	PLoS Genet	www.ncbi.nlm.nih.gov/pubmed/22829776
chr10:63168063	chr10:63374062	JMJD1C	intron_variant	1	rs7923609-G	6e-23	2.2	[1.70-2.70] % increase	alkaline phosphatase measurement	Chambers JC	2011-10-16	Nat Genet	www.ncbi.nlm.nih.gov/pubmed/22001757
chr10:63168063	chr10:63515167	.	intergenic_variant	1	rs10761779-G	7e-10	0.03	[0.017-0.033] U/L increase	alkaline phosphatase measurement, liver enzyme measurement	Yuan X	2008-10-10	Am J Hum Genet	www.ncbi.nlm.nih.gov/pubmed/18940312
chr10:63168063	chr10:63344740	JMJD1C	intron_variant	0.999	rs7896518-?	4e-11	6.62	z score decrease	cognition	Lam M	2017-11-28	Cell Rep	www.ncbi.nlm.nih.gov/pubmed/29186694
chr10:63168063	chr10:63290899	JMJD1C	intron_variant	0.999	rs7075195-A	3e-18	0.13	[NR] unit increase	mean platelet volume	Shameer K	2013-09-12	Hum Genet	www.ncbi.nlm.nih.gov/pubmed/24026423
chr10:63168063	chr10:63344740	JMJD1C	intron_variant	0.999	rs7896518-G	6e-21	0.03	[0.027-0.042] unit decrease	myeloid white cell count	Astle WJ	2016-11-17	Cell	www.ncbi.nlm.nih.gov/pubmed/27863252
chr10:63168063	chr10:63344740	JMJD1C	intron_variant	0.999	rs7896518-G	1e-22	0.04	[0.029-0.043] unit decrease	neutrophil count, basophil count	Astle WJ	2016-11-17	Cell	www.ncbi.nlm.nih.gov/pubmed/27863252
chr10:63168063	chr10:63341447	JMJD1C	intron_variant	0.999	rs10740118-C	8e-09	0.25	[0.15-0.35] unit decrease	omega-6 polyunsaturated fatty acid measurement	Guan W	2014-05-13	Circ Cardiovasc Genet	www.ncbi.nlm.nih.gov/pubmed/24823311
chr10:63168063	chr10:63344740	JMJD1C	intron_variant	0.999	rs7896518-G	4e-08	4.89	[3.15-6.63] unit increase	platelet count	Schick UM	2016-01-21	Am J Hum Genet	www.ncbi.nlm.nih.gov/pubmed/26805783
chr10:63168063	chr10:63341447	JMJD1C	intron_variant	0.999	rs10740118-C	3e-51	0.05	[0.048-0.062] unit decrease	platelet distribution width	Astle WJ	2016-11-17	Cell	www.ncbi.nlm.nih.gov/pubmed/27863252
chr10:63168063	chr10:63306426	JMJD1C	intron_variant	0.999	rs10761741-T	7e-09	0.01	NR unit increase	self reported educational attainment	Okbay A	2016-05-26	Nature	www.ncbi.nlm.nih.gov/pubmed/27225129
chr10:63168063	chr10:63267850	JMJD1C	intron_variant	0.996	rs10761731-A	2e-08	NA	NA	C-reactive protein measurement, high density lipoprotein cholesterol measurement	Ligthart S	2016-06-10	BMC Genomics	www.ncbi.nlm.nih.gov/pubmed/27286809
chr10:63168063	chr10:63267850	JMJD1C	intron_variant	0.996	rs10761731-T	6e-10	0.1	[0.068-0.132] SD units increase	interleukin 12 measurement	Ahola-Olli AV	2016-12-13	Am J Hum Genet	www.ncbi.nlm.nih.gov/pubmed/27989323
chr10:63168063	chr10:63267850	JMJD1C	intron_variant	0.996	rs10761731-T	3e-11	0.02	[0.017-0.031] unit decrease	neutrophil percentage of leukocytes	Astle WJ	2016-11-17	Cell	www.ncbi.nlm.nih.gov/pubmed/27863252
chr10:63168063	chr10:63267850	JMJD1C	intron_variant	0.996	rs10761731-T	1e-11	0.12	[0.085-0.153] SD units increase	vascular endothelial growth factor measurement	Ahola-Olli AV	2016-12-13	Am J Hum Genet	www.ncbi.nlm.nih.gov/pubmed/27989323
chr10:63168063	chr10:63174788	JMJD1C	intron_variant	0.993	rs10822145-C	7e-11	0.04	[0.026-0.05] s.d. increase	triglyceride measurement	Surakka I	2015-05-11	Nat Genet	www.ncbi.nlm.nih.gov/pubmed/25961943
chr10:63168063	chr10:63554951	REEP3	intron_variant	0.983	rs2163188-C	2e-08	0.01	[0.0091-0.0209] kg/m2 increase	body mass index	Akiyama M	2017-09-11	Nat Genet	www.ncbi.nlm.nih.gov/pubmed/28892062
chr10:63168063	chr10:63577393	REEP3	intron_variant	0.964	rs10822184-T	1e-08	0.06	[0.038-0.078] unit decrease	testosterone measurement	Jin G	2012-08-30	Hum Mol Genet	www.ncbi.nlm.nih.gov/pubmed/22936694
chr10:63168063	chr10:63605625	REEP3	intron_variant	0.922	rs1896995-T	3e-08	0.02	[0.011-0.023] unit increase	intelligence, self reported educational attainment	Hill WD	2018-01-11	Mol Psychiatry	www.ncbi.nlm.nih.gov/pubmed/29326435
chr11:61825533	chr11:61790331	FEN1	upstream_gene_variant	1	rs102275-?	4e-264	NA	NA	coronary artery calcification	Inouye M	2012-08-16	PLoS Genet	www.ncbi.nlm.nih.gov/pubmed/22916037
chr11:61825533	chr11:61790331	FEN1	upstream_gene_variant	1	rs102275-C	2e-11	1.08	[1.04-1.12]	Crohn's disease	Franke A	2010-11-21	Nat Genet	www.ncbi.nlm.nih.gov/pubmed/21102463
chr11:61825533	chr11:61790331	FEN1	upstream_gene_variant	1	rs102275-T	7e-13	0.02	[0.017-0.03] unit increase	fatty acid measurement	Wu JH	2013-01-29	Circ Cardiovasc Genet	www.ncbi.nlm.nih.gov/pubmed/23362303
chr11:61825533	chr11:61790331	FEN1	upstream_gene_variant	1	rs102275-C	3e-10	0.2	[0.14-0.27] unit increase	oleic acid measurement	Hu Y	2017-03-15	J Lipid Res	www.ncbi.nlm.nih.gov/pubmed/28298293
chr11:61825533	chr11:61790331	FEN1	upstream_gene_variant	1	rs102275-C	2e-16	0.02	[0.016-0.028] unit increase	palmitoleic acid measurement	Hu Y	2017-03-15	J Lipid Res	www.ncbi.nlm.nih.gov/pubmed/28298293
chr11:61825533	chr11:61790331	FEN1	upstream_gene_variant	1	rs102275-?	1e-203	0	[0.80-23.0] % increase	phospholipid measurement	Demirkan A	2012-02-16	PLoS Genet	www.ncbi.nlm.nih.gov/pubmed/22359512
chr11:61825533	chr11:61832870	FADS2	intron_variant	1	rs174574-A	8e-10	NA	NA	low density lipoprotein cholesterol measurement, C-reactive protein measurement	Ligthart S	2016-06-10	BMC Genomics	www.ncbi.nlm.nih.gov/pubmed/27286809
chr11:61825533	chr11:61776027	MYRF	intron_variant	1	rs174528-T	2e-65	0.21	[0.19-0.23] unit increase	arachidonic acid measurement	Dorajoo R	2015-11-19	Genes Nutr	www.ncbi.nlm.nih.gov/pubmed/26584805
chr11:61825533	chr11:61776027	MYRF	intron_variant	1	rs174528-C	1e-08	0.02	[0.013-0.029] unit increase	vaccenic acid measurement	Hu Y	2017-03-15	J Lipid Res	www.ncbi.nlm.nih.gov/pubmed/28298293
chr11:61825533	chr11:61830500	FADS2	intron_variant	0.999	rs1535-?	3e-09	NA	NA	inflammatory bowel disease	Liu JZ	2015-07-20	Nat Genet	www.ncbi.nlm.nih.gov/pubmed/26192919
chr11:61825533	chr11:61837342	FADS2	intron_variant	0.999	rs174577-A	2e-17	0.06	[0.048-0.076] unit increase	iron biomarker measurement, transferrin measurement	Benyamin B	2014-10-29	Nat Commun	www.ncbi.nlm.nih.gov/pubmed/25352340
chr11:61825533	chr11:61838027	FADS2	intron_variant	0.999	rs174578-T	2e-16	0.05	[0.037-0.058] unit decrease	linoleic acid measurement	Dorajoo R	2015-11-19	Genes Nutr	www.ncbi.nlm.nih.gov/pubmed/26584805
chr11:61825533	chr11:61837342	FADS2	intron_variant	0.999	rs174577-A	3e-08	0.73	[0.48-0.99] unit decrease	P wave duration	Verweij N	2014-05-21	Circ Cardiovasc Genet	www.ncbi.nlm.nih.gov/pubmed/24850809
chr11:61825533	chr11:61837342	FADS2	intron_variant	0.999	rs174577-?	4e-11	0.38	[0.26-0.5] unit decrease	QRS complex, QRS duration	van der Harst P	2016-09-27	J Am Coll Cardiol	www.ncbi.nlm.nih.gov/pubmed/27659466
chr11:61825533	chr11:61836038	FADS2	intron_variant	0.999	rs174576-A	1e-17	0.03	[0.023-0.038] unit increase	glycerophospholipid measurement, blood metabolite measurement	Draisma HH	2015-06-12	Nat Commun	www.ncbi.nlm.nih.gov/pubmed/26068415
chr11:61825533	chr11:61801834	FADS1	3_prime_UTR_variant	0.998	rs174545-?	8e-90	0.37	[NR] unit decrease	arachidonic acid measurement, fatty acid measurement	Tintle NL	2014-12-02	Prostaglandins Leukot Essent Fatty Acids	www.ncbi.nlm.nih.gov/pubmed/25500335
chr11:61825533	chr11:61803311	FADS1	intron_variant	0.998	rs174547-T	6e-18	0.04	[0.025-0.049] unit increase	body height	He M	2014-11-26	Hum Mol Genet	www.ncbi.nlm.nih.gov/pubmed/25429064
chr11:61825533	chr11:61804006	FADS1	intron_variant	0.998	rs174550-T	2e-09	0	[-0.00036-0.00236] unit decrease	body mass index, fasting blood glucose measurement	Manning AK	2012-05-13	Nat Genet	www.ncbi.nlm.nih.gov/pubmed/22581228
chr11:61825533	chr11:61802358	FADS1	3_prime_UTR_variant	0.998	rs174546-T	2e-24	NA	NA	C-reactive protein measurement, high density lipoprotein cholesterol measurement	Ligthart S	2016-06-10	BMC Genomics	www.ncbi.nlm.nih.gov/pubmed/27286809
chr11:61825533	chr11:61785208	TMEM258	downstream_gene_variant	0.998	rs174537-G	9e-21	1.16	[1.12-1.19]	colorectal cancer	Zhang B	2014-05-18	Nat Genet	www.ncbi.nlm.nih.gov/pubmed/24836286
chr11:61825533	chr11:61785208	TMEM258	downstream_gene_variant	0.998	rs174537-G	9e-21	1.16	[1.12-1.19]	colorectal cancer	Zeng C	2016-03-08	Gastroenterology	www.ncbi.nlm.nih.gov/pubmed/26965516
chr11:61825533	chr11:61801834	FADS1	3_prime_UTR_variant	0.998	rs174545-G	5e-37	0.24	[0.20-0.27] unit decrease	delta-6 desaturase measurement	Dorajoo R	2015-11-19	Genes Nutr	www.ncbi.nlm.nih.gov/pubmed/26584805
chr11:61825533	chr11:61804006	FADS1	intron_variant	0.998	rs174550-T	2e-10	0.02	[0.014-0.027] unit increase	fasting blood glucose measurement	Manning AK	2012-05-13	Nat Genet	www.ncbi.nlm.nih.gov/pubmed/22581228
chr11:61825533	chr11:61785208	TMEM258	downstream_gene_variant	0.998	rs174537-T	4e-164	0.53	[0.49-0.56] unit decrease	gamma-linolenic acid measurement	Dorajoo R	2015-11-19	Genes Nutr	www.ncbi.nlm.nih.gov/pubmed/26584805
chr11:61825533	chr11:61804006	FADS1	intron_variant	0.998	rs174550-T	5e-13	0.02	[0.014-0.026] unit decrease (replication)	HOMA-B	Dupuis J	2010-01-17	Nat Genet	www.ncbi.nlm.nih.gov/pubmed/20081858
chr11:61825533	chr11:61803311	FADS1	intron_variant	0.998	rs174547-?	8e-262	0.57	[0.53-0.61] unit increase	lipid measurement	Kettunen J	2012-01-29	Nat Genet	www.ncbi.nlm.nih.gov/pubmed/22286219
chr11:61825533	chr11:61803311	FADS1	intron_variant	0.998	rs174547-C	7e-23	0.4	[0.38-0.42] unit decrease	lipid measurement, blood metabolite measurement	Kettunen J	2016-03-23	Nat Commun	www.ncbi.nlm.nih.gov/pubmed/27005778
chr11:61825533	chr11:61803311	FADS1	intron_variant	0.998	rs174547-T	2e-72	0.02	[0.018-0.022] unit increase	omega-6 polyunsaturated fatty acid measurement	Guan W	2014-05-13	Circ Cardiovasc Genet	www.ncbi.nlm.nih.gov/pubmed/24823311
chr11:61825533	chr11:61803311	FADS1	intron_variant	0.998	rs174547-C	2e-09	6.2	[4.22-8.18] ms decrease	resting heart rate	Eijgelsheim M	2010-07-16	Hum Mol Genet	www.ncbi.nlm.nih.gov/pubmed/20639392
chr11:61825533	chr11:61803311	FADS1	intron_variant	0.998	rs174547-T	6e-11	0.03	[0.021-0.038] unit increase	sphingolipid measurement, blood metabolite measurement	Draisma HH	2015-06-12	Nat Commun	www.ncbi.nlm.nih.gov/pubmed/26068415
chr11:61825533	chr11:61803311	FADS1	intron_variant	0.998	rs174547-?	1e-29	NA	NA	total cholesterol measurement, diastolic blood pressure, triglyceride measurement, systolic blood pressure, hematocrit, ventricular rate measurement, glucose measurement, body mass index, high density lipoprotein cholesterol measurement	He L	2016-11-03	Front Genet	www.ncbi.nlm.nih.gov/pubmed/27790247
chr11:61825533	chr11:61803311	FADS1	intron_variant	0.998	rs174547-?	7e-25	NA	NA	total cholesterol measurement, hematocrit, stroke, ventricular rate measurement, coronary heart disease, body mass index, atrial fibrillation, high density lipoprotein cholesterol measurement, cancer, diastolic blood pressure, triglyceride measurement, systolic blood pressure, heart failure, diabetes mellitus, glucose measurement, mortality	He L	2016-11-03	Front Genet	www.ncbi.nlm.nih.gov/pubmed/27790247
chr11:61825533	chr11:61802358	FADS1	3_prime_UTR_variant	0.998	rs174546-T	5e-27	NA	NA	triglyceride measurement, C-reactive protein measurement	Ligthart S	2016-06-10	BMC Genomics	www.ncbi.nlm.nih.gov/pubmed/27286809
chr11:61825533	chr11:61803876	FADS1	intron_variant	0.997	rs174548-G	4e-08	0.02	[0.011-0.023] unit increase	albumin:globulin ratio measurement	Hong KW	2013-01-10	J Hum Genet	www.ncbi.nlm.nih.gov/pubmed/23303382
chr11:61825533	chr11:61803876	FADS1	intron_variant	0.997	rs174548-G	4e-11	0.03	[0.018-0.033] unit decrease	basophil count, eosinophil count	Astle WJ	2016-11-17	Cell	www.ncbi.nlm.nih.gov/pubmed/27863252
chr11:61825533	chr11:61803876	FADS1	intron_variant	0.997	rs174548-G	5e-14	0.03	[0.02-0.04] unit increase	triglyceride measurement	Waterworth DM	2010-09-23	Arterioscler Thromb Vasc Biol	www.ncbi.nlm.nih.gov/pubmed/20864672
chr11:61825533	chr11:61822009	FADS1	upstream_gene_variant	0.997	rs28456-G	6e-09	1.18	[1.11-1.24]	bipolar disorder	Ikeda M	2017-01-24	Mol Psychiatry	www.ncbi.nlm.nih.gov/pubmed/28115744
chr11:61825533	chr11:61803910	FADS1	intron_variant	0.997	rs174549-A	2e-12	0.03	[0.019-0.035] unit decrease	eosinophil count	Astle WJ	2016-11-17	Cell	www.ncbi.nlm.nih.gov/pubmed/27863252
chr11:61825533	chr11:61803910	FADS1	intron_variant	0.997	rs174549-?	4e-10	0.12	[NR] unit decrease	fatty acid measurement, docosapentaenoic acid measurement	Tintle NL	2014-12-02	Prostaglandins Leukot Essent Fatty Acids	www.ncbi.nlm.nih.gov/pubmed/25500335
chr11:61825533	chr11:61803910	FADS1	intron_variant	0.997	rs174549-?	2e-10	0.12	[NR] unit decrease	fatty acid measurement, linolenic acid measurement	Tintle NL	2014-12-02	Prostaglandins Leukot Essent Fatty Acids	www.ncbi.nlm.nih.gov/pubmed/25500335
chr11:61825533	chr11:61812288	FADS2	upstream_gene_variant	0.997	rs174555-C	7e-14	0.03	[0.021-0.037] unit decrease	granulocyte count	Astle WJ	2016-11-17	Cell	www.ncbi.nlm.nih.gov/pubmed/27863252
chr11:61825533	chr11:61803910	FADS1	intron_variant	0.997	rs174549-A	1e-22	0.36	[0.27-0.45] unit increase	heart rate	den Hoed M	2013-04-14	Nat Genet	www.ncbi.nlm.nih.gov/pubmed/23583979
chr11:61825533	chr11:61803910	FADS1	intron_variant	0.997	rs174549-?	1e-20	1.37	[1.28-1.47]	laryngeal squamous cell carcinoma	Wei Q	2014-09-07	Nat Genet	www.ncbi.nlm.nih.gov/pubmed/25194280
chr11:61825533	chr11:61803910	FADS1	intron_variant	0.997	rs174549-A	6e-11	0.03	[0.018-0.033] unit decrease	leukocyte count	Astle WJ	2016-11-17	Cell	www.ncbi.nlm.nih.gov/pubmed/27863252
chr11:61825533	chr11:61803910	FADS1	intron_variant	0.997	rs174549-G	2e-30	NA	NA	metabolite measurement	Hong MG	2013-03-01	Hum Mutat	www.ncbi.nlm.nih.gov/pubmed/23281178
chr11:61825533	chr11:61812288	FADS2	upstream_gene_variant	0.997	rs174555-C	1e-11	0.03	[0.019-0.034] unit decrease	myeloid white cell count	Astle WJ	2016-11-17	Cell	www.ncbi.nlm.nih.gov/pubmed/27863252
chr11:61825533	chr11:61812288	FADS2	upstream_gene_variant	0.997	rs174555-C	7e-14	0.03	[0.021-0.037] unit decrease	neutrophil count, eosinophil count	Astle WJ	2016-11-17	Cell	www.ncbi.nlm.nih.gov/pubmed/27863252
chr11:61825533	chr11:61813163	FADS2	upstream_gene_variant	0.997	rs174556-T	2e-17	0.03	[0.025-0.04] unit decrease	granulocyte percentage of myeloid white cells	Astle WJ	2016-11-17	Cell	www.ncbi.nlm.nih.gov/pubmed/27863252
chr11:61825533	chr11:61800281	FADS1	3_prime_UTR_variant	0.997	rs174544-A	3e-15	0.03	[0.023-0.038] unit increase	monocypte percentage of leukocytes	Astle WJ	2016-11-17	Cell	www.ncbi.nlm.nih.gov/pubmed/27863252
chr11:61825533	chr11:61792609	TMEM258	5_prime_UTR_variant	0.996	rs174538-A	9e-14	0.03	[0.018-0.034] unit decrease	blood metabolite measurement	Shin SY	2014-05-11	Nat Genet	www.ncbi.nlm.nih.gov/pubmed/24816252
chr11:61825533	chr11:61781553	MYRF	intron_variant	0.993	rs174533-A	4e-21	0.04	[0.028-0.043] unit increase	erythrocyte count	Astle WJ	2016-11-17	Cell	www.ncbi.nlm.nih.gov/pubmed/27863252
chr11:61825533	chr11:61781553	MYRF	intron_variant	0.993	rs174533-A	2e-11	0.02	[0.018-0.032] unit increase	hematocrit	Astle WJ	2016-11-17	Cell	www.ncbi.nlm.nih.gov/pubmed/27863252
chr11:61825533	chr11:61781553	MYRF	intron_variant	0.993	rs174533-A	3e-14	0.03	[0.021-0.036] unit increase	hemoglobin measurement	Astle WJ	2016-11-17	Cell	www.ncbi.nlm.nih.gov/pubmed/27863252
chr11:61825533	chr11:61781553	MYRF	intron_variant	0.993	rs174533-A	1e-09	0.06	[0.042-0.082] unit decrease	low density lipoprotein cholesterol measurement	Spracklen CN	2017-02-21	Hum Mol Genet	www.ncbi.nlm.nih.gov/pubmed/28334899
chr11:61825533	chr11:61781553	MYRF	intron_variant	0.993	rs174533-A	2e-09	0.06	[0.037-0.077] unit decrease	total cholesterol measurement	Spracklen CN	2017-02-21	Hum Mol Genet	www.ncbi.nlm.nih.gov/pubmed/28334899
chr11:61825533	chr11:61813978	FADS2	upstream_gene_variant	0.993	rs7394579-G	3e-33	0.05	[0.041-0.056] unit decrease	mean platelet volume	Astle WJ	2016-11-17	Cell	www.ncbi.nlm.nih.gov/pubmed/27863252
chr11:61825533	chr11:61813978	FADS2	upstream_gene_variant	0.993	rs7394579-G	8e-48	0.06	[0.05-0.065] unit decrease	red blood cell distribution width	Astle WJ	2016-11-17	Cell	www.ncbi.nlm.nih.gov/pubmed/27863252
chr11:61825533	chr11:61842278	FADS2	intron_variant	0.992	rs174583-T	8e-11	0.57	[0.39-0.75] unit decrease	QT interval	Arking DE	2014-06-22	Nat Genet	www.ncbi.nlm.nih.gov/pubmed/24952745
chr11:61825533	chr11:61783884	MYRF	synonymous_variant	0.985	rs174535-?	2e-12	0.14	[NR] unit increase	fatty acid measurement, oleic acid measurement	Tintle NL	2014-12-02	Prostaglandins Leukot Essent Fatty Acids	www.ncbi.nlm.nih.gov/pubmed/25500335
chr11:61825533	chr11:61852357	FADS2	intron_variant	0.982	rs174594-A	9e-10	0.02	[0.016-0.031] unit decrease	plateletcrit	Astle WJ	2016-11-17	Cell	www.ncbi.nlm.nih.gov/pubmed/27863252
chr11:61825533	chr11:61776489	MYRF	intron_variant	0.974	rs174529-T	1e-11	0.04	[0.029-0.053] s.d. increase	high density lipoprotein cholesterol measurement	Surakka I	2015-05-11	Nat Genet	www.ncbi.nlm.nih.gov/pubmed/25961943
chr11:61825533	chr11:61798436	FADS1,FEN1	downstream_gene_variant	0.974	rs174541-T	3e-09	0.28	[0.19-0.37] unit increase	insulin sensitivity measurement	Xie W	2013-02-01	Diabetes	www.ncbi.nlm.nih.gov/pubmed/23378610
chr11:61825533	chr11:61796827	FEN1	3_prime_UTR_variant	0.974	rs4246215-T	9e-60	0.02	[NR] % increase	alpha-linolenic acid measurement	Lemaitre RN	2011-07-28	PLoS Genet	www.ncbi.nlm.nih.gov/pubmed/21829377
chr11:61825533	chr11:61796827	FEN1	3_prime_UTR_variant	0.974	rs4246215-T	1e-139	0.07	[NR] % decrease	docosapentaenoic acid measurement	Lemaitre RN	2011-07-28	PLoS Genet	www.ncbi.nlm.nih.gov/pubmed/21829377
chr11:61825533	chr11:61796827	FEN1	3_prime_UTR_variant	0.974	rs4246215-T	6e-55	0.08	[NR] % decrease	eicosapentaenoic acid measurement	Lemaitre RN	2011-07-28	PLoS Genet	www.ncbi.nlm.nih.gov/pubmed/21829377
chr11:61825533	chr11:61796827	FEN1	3_prime_UTR_variant	0.974	rs4246215-?	1e-09	0.11	[NR] unit increase	fatty acid measurement, linoleic acid measurement	Tintle NL	2014-12-02	Prostaglandins Leukot Essent Fatty Acids	www.ncbi.nlm.nih.gov/pubmed/25500335
chr11:61825533	chr11:61796827	FEN1	3_prime_UTR_variant	0.974	rs4246215-T	3e-10	2.45	[1.69-3.22] 10^9/l increase	platelet count	Gieger C	2011-11-30	Nature	www.ncbi.nlm.nih.gov/pubmed/22139419
chr11:61825533	chr11:61813978	FADS2	upstream_gene_variant	0.97	rs7394579-G	3e-33	0.05	[0.041-0.056] unit decrease	mean platelet volume	Astle WJ	2016-11-17	Cell	www.ncbi.nlm.nih.gov/pubmed/27863252
chr11:61825533	chr11:61813978	FADS2	upstream_gene_variant	0.97	rs7394579-G	8e-48	0.06	[0.05-0.065] unit decrease	red blood cell distribution width	Astle WJ	2016-11-17	Cell	www.ncbi.nlm.nih.gov/pubmed/27863252
chr11:61825533	chr11:61855668	FADS2	intron_variant	0.969	rs174601-T	3e-09	1.7	[0.80-2.60] % increase	alkaline phosphatase measurement	Chambers JC	2011-10-16	Nat Genet	www.ncbi.nlm.nih.gov/pubmed/22001757
chr11:61825533	chr11:61855668	FADS2	intron_variant	0.969	rs174601-T	1e-45	0.01	[0.005-0.009] unit increase	gondoic acid measurement	Hu Y	2017-03-15	J Lipid Res	www.ncbi.nlm.nih.gov/pubmed/28298293
chr11:61825533	chr11:61779765	MYRF	intron_variant	0.95	rs108499-T	5e-11	0	[0.0021-0.0037] unit increase	cis/trans-18:2 fatty acid measurement, trans fatty acid measurement	Mozaffarian D	2014-12-10	Am J Clin Nutr	www.ncbi.nlm.nih.gov/pubmed/25646338
chr11:61825533	chr11:61781986	MYRF	intron_variant	0.906	rs174534-G	1e-29	0.18	[0.15-0.21] unit decrease	dihomo-gamma-linolenic acid measurement	Dorajoo R	2015-11-19	Genes Nutr	www.ncbi.nlm.nih.gov/pubmed/26584805
chr12:120978847	chr12:120978847	HNF1A	missense_variant	1	rs1169288-A	1e-18	0.05	[0.038-0.06] unit decrease	coronary artery disease	van der Harst P	2017-12-06	Circ Res	www.ncbi.nlm.nih.gov/pubmed/29212778
chr12:120978847	chr12:120978847	HNF1A	missense_variant	1	rs1169288-C	2e-12	1.79	[1.3-2.28] mg dl-1 increase	serum alpha-1-antitrypsin measurement	Setoh K	2015-07-15	Nat Commun	www.ncbi.nlm.nih.gov/pubmed/26174136
chr12:120978847	chr12:120979185	HNF1A	intron_variant	0.983	rs2244608-G	8e-10	1.05	[1.035-1.070]	percutaneous transluminal coronary angioplasty, coronary artery bypass, angina pectoris, ischemic cardiomyopathy, myocardial infarction, coronary artery disease	Nelson CP	2017-07-17	Nat Genet	www.ncbi.nlm.nih.gov/pubmed/28714975
chr12:120978847	chr12:120977112	HNF1A	upstream_gene_variant	0.975	rs2255531-A	3e-10	0.02	[0.017-0.032] unit decrease	platelet count	Astle WJ	2016-11-17	Cell	www.ncbi.nlm.nih.gov/pubmed/27863252
chr12:120978847	chr12:120977112	HNF1A	upstream_gene_variant	0.975	rs2255531-A	4e-16	0.03	[0.024-0.039] unit decrease	plateletcrit	Astle WJ	2016-11-17	Cell	www.ncbi.nlm.nih.gov/pubmed/27863252
chr12:120978847	chr12:120967323	.	intergenic_variant	0.968	rs2251468-A	1e-12	0.05	[0.037-0.065] unit decrease	homocysteine measurement	van Meurs JB	2013-07-03	Am J Clin Nutr	www.ncbi.nlm.nih.gov/pubmed/23824729
chr12:120978847	chr12:120951159	.	intergenic_variant	0.967	rs2650000-A	3e-11	0.4	[0.25-0.55] mmol/l decrease	inflammatory response	Sabatti C	2008-12-07	Nat Genet	www.ncbi.nlm.nih.gov/pubmed/19060910
chr12:120978847	chr12:120951159	.	intergenic_variant	0.967	rs2650000-A	2e-08	0.07	[0.03-0.11] s.d. increase	low density lipoprotein cholesterol measurement	Kathiresan S	2008-12-07	Nat Genet	www.ncbi.nlm.nih.gov/pubmed/19060906
chr12:120978847	chr12:120965921	.	intergenic_variant	0.967	rs7953249-G	5e-10	1.08	[1.05604177574809-1.1115762691869]	ovarian carcinoma	Phelan CM	2017-03-27	Nat Genet	www.ncbi.nlm.nih.gov/pubmed/28346442
chr12:120978847	chr12:120983004	HNF1A	intron_variant	0.957	rs1183910-A	6e-128	NA	NA	low density lipoprotein cholesterol measurement, C-reactive protein measurement	Ligthart S	2016-06-10	BMC Genomics	www.ncbi.nlm.nih.gov/pubmed/27286809
chr12:120978847	chr12:120983004	HNF1A	intron_variant	0.957	rs1183910-A	8e-128	NA	NA	total cholesterol measurement, C-reactive protein measurement	Ligthart S	2016-06-10	BMC Genomics	www.ncbi.nlm.nih.gov/pubmed/27286809
chr12:120978847	chr12:120987058	HNF1A	intron_variant	0.928	rs7310409-G	3e-08	0.07	[0.04-0.10] unit increase	C-reactive protein measurement	Okada Y	2010-12-31	Hum Mol Genet	www.ncbi.nlm.nih.gov/pubmed/21196492
chr12:120978847	chr12:121005313	HNF1A	downstream_gene_variant	0.923	rs1169314-G	2e-08	0.04	[0.023-0.051] s.d. increase	low density lipoprotein cholesterol measurement	Surakka I	2015-05-11	Nat Genet	www.ncbi.nlm.nih.gov/pubmed/25961943
chr12:120978847	chr12:121012362	C12orf43	intron_variant	0.923	rs2264750-T	7e-11	0.04	[0.03-0.054] s.d. increase	total cholesterol measurement	Surakka I	2015-05-11	Nat Genet	www.ncbi.nlm.nih.gov/pubmed/25961943
chr12:120978847	chr12:121016819	C12orf43	upstream_gene_variant	0.923	rs1182933-T	6e-10	0.02	[0.016-0.032] unit increase	hemoglobin measurement	Astle WJ	2016-11-17	Cell	www.ncbi.nlm.nih.gov/pubmed/27863252
chr12:120978847	chr12:121033534	OASL	synonymous_variant	0.853	rs3213545-A	4e-15	0.12	[0.092-0.150] units/l decrease	serum gamma-glutamyl transferase measurement	Middelberg RP	2011-09-24	BMC Med Genet	www.ncbi.nlm.nih.gov/pubmed/21943158
chr12:120978847	chr12:121004867	HNF1A	downstream_gene_variant	0.852	rs1169313-C	2e-10	0.01	[0.003-0.007] U/L decrease	liver enzyme measurement, serum gamma-glutamyl transferase measurement	Yuan X	2008-10-10	Am J Hum Genet	www.ncbi.nlm.nih.gov/pubmed/18940312
chr12:120978847	chr12:121001041	C12orf43	downstream_gene_variant	0.836	rs735396-G	4e-08	0.17	[0.11-0.23] unit increase	N-glycan measurement	Lauc G	2010-12-23	PLoS Genet	www.ncbi.nlm.nih.gov/pubmed/21203500
chr12:120978847	chr12:121001041	C12orf43	downstream_gene_variant	0.836	rs735396-G	4e-08	0.15	[0.095-0.2] (zscore) increase	N-glycan measurement	Huffman JE	2011-12-15	Hum Mol Genet	www.ncbi.nlm.nih.gov/pubmed/21908519
chr14:94378610	chr14:94378610	SERPINA1	missense_variant	1	rs28929474-T	3e-12	2.18	1.75-2.71	anti-neutrophil antibody associated vasculitis	Merkel PA	2016-12-28	Arthritis Rheumatol	www.ncbi.nlm.nih.gov/pubmed/28029757
chr14:94378610	chr14:94378610	SERPINA1	missense_variant	1	rs28929474-T	3e-13	0.29	[0.21-0.37] unit decrease	blood metabolite measurement, protein measurement, amino acid measurement	Kettunen J	2016-03-23	Nat Commun	www.ncbi.nlm.nih.gov/pubmed/27005778
chr14:94378610	chr14:94378610	SERPINA1	missense_variant	1	rs28929474-T	1e-08	0.04	unit decrease	response to bronchodilator, FEV/FEC ratio	Lutz SM	2015-12-03	BMC Genet	www.ncbi.nlm.nih.gov/pubmed/26634245
chr14:94378610	chr14:94378610	SERPINA1	missense_variant	1	rs28929474-T	2e-10	0.04	[0.020-0.060] unit increase	serum alanine aminotransferase measurement	Prins BP	2017-09-08	Sci Rep	www.ncbi.nlm.nih.gov/pubmed/28887542
chr14:94378610	chr14:94371805	SERPINA1	downstream_gene_variant	0.992	rs112635299-T	8e-10	0.14	[0.093-0.18] unit decrease	coronary artery disease	van der Harst P	2017-12-06	Circ Res	www.ncbi.nlm.nih.gov/pubmed/29212778
chr15:89804583	chr15:89802104	ANPEP	intron_variant	0.956	rs2007084-A	2e-12	0.07	[0.048-0.088] unit decrease	blood metabolite measurement	Shin SY	2014-05-11	Nat Genet	www.ncbi.nlm.nih.gov/pubmed/24816252
chr18:57655270	chr18:57655270	ATP8B1	missense_variant	1	rs12968116-C	9e-10	4.8	[2.80-6.70] % increase	serum gamma-glutamyl transferase measurement	Chambers JC	2011-10-16	Nat Genet	www.ncbi.nlm.nih.gov/pubmed/22001757
chr19:47873738	chr19:47867845	SULT2A1	downstream_gene_variant	1	rs296381-T	1e-10	0.05	[0.037-0.069] unit increase	blood metabolite measurement	Shin SY	2014-05-11	Nat Genet	www.ncbi.nlm.nih.gov/pubmed/24816252
chr19:47873738	chr19:47898636	.	intergenic_variant	0.948	rs2637125-A	3e-19	0.09	[0.07-0.11] umol/L decrease	hormone measurement	Zhai G	2011-04-14	PLoS Genet	www.ncbi.nlm.nih.gov/pubmed/21533175
chr19:48703417	chr19:48703417	FUT2	stop_gained	1	rs601338-A	3e-11	0.04	[0.029-0.053] unit increase	blood metabolite measurement	Shin SY	2014-05-11	Nat Genet	www.ncbi.nlm.nih.gov/pubmed/24816252
chr19:48703417	chr19:48702915	FUT2	intron_variant	1	rs516246-A	1e-13	1.08	[1.06-1.1]	inflammatory bowel disease	Liu JZ	2015-07-20	Nat Genet	www.ncbi.nlm.nih.gov/pubmed/26192919
chr19:48703417	chr19:48702915	FUT2	intron_variant	1	rs516246-T	8e-10	2.3	[1.80-2.90] % increase	serum gamma-glutamyl transferase measurement	Chambers JC	2011-10-16	Nat Genet	www.ncbi.nlm.nih.gov/pubmed/22001757
chr19:48703417	chr19:48702888	FUT2	intron_variant	1	rs516316-C	1e-71	1.25	[1.24-1.27]	susceptibility to mumps measurement	Tian C	2017-09-19	Nat Commun	www.ncbi.nlm.nih.gov/pubmed/28928442
chr19:48703417	chr19:48703205	FUT2	synonymous_variant	1	rs681343-?	4e-30	1.1	[1.09-1.12]	susceptibility to childhood ear infection measurement	Pickrell JK	2016-05-16	Nat Genet	www.ncbi.nlm.nih.gov/pubmed/27182965
chr19:48703417	chr19:48703205	FUT2	synonymous_variant	1	rs681343-C	4e-30	1.11	[1.1-1.12]	susceptibility to childhood ear infection measurement	Tian C	2017-09-19	Nat Commun	www.ncbi.nlm.nih.gov/pubmed/28928442
chr19:48703417	chr19:48703728	FUT2	missense_variant	1	rs602662-A	6e-13	0.18	[NR] pmol/l increase	vitamin B12 measurement	Nongmaithem SS	2017-02-27	Hum Mol Genet	www.ncbi.nlm.nih.gov/pubmed/28334792
chr19:48703417	chr19:48703346	FUT2	synonymous_variant	0.999	rs281377-T	1e-15	1.8	[0.80-2.80] % increase	alkaline phosphatase measurement	Chambers JC	2011-10-16	Nat Genet	www.ncbi.nlm.nih.gov/pubmed/22001757
chr19:48703417	chr19:48703160	FUT2	synonymous_variant	0.999	rs492602-G	7e-13	1.11	NA	psoriasis	Tsoi LC	2017-05-24	Nat Commun	www.ncbi.nlm.nih.gov/pubmed/28537254
chr19:48703417	chr19:48703160	FUT2	synonymous_variant	0.999	rs492602-G	2e-10	1.27	[0.86-1.68] mg/dL increase	total cholesterol measurement	Teslovich TM	2010-08-05	Nature	www.ncbi.nlm.nih.gov/pubmed/20686565
chr19:48703417	chr19:48700572	FUT2	intron_variant	0.998	rs35106244-T	7e-11	1.27	[1.18-1.35]	diarrhea	Bustamante M	2016-08-23	Hum Mol Genet	www.ncbi.nlm.nih.gov/pubmed/27559109
chr19:48703417	chr19:48705608	FUT2	3_prime_UTR_variant	0.992	rs504963-A	2e-08	NA	NA	Crohn's disease	McGovern DP	2010-06-22	Hum Mol Genet	www.ncbi.nlm.nih.gov/pubmed/20570966
chr19:48703417	chr19:48705753	FUT2	3_prime_UTR_variant	0.992	rs503279-C	4e-20	0.13	[NR] unit increase	metabolite measurement	Suhre K	2011-08-31	Nature	www.ncbi.nlm.nih.gov/pubmed/21886157
chr19:48703417	chr19:48705721	FUT2	3_prime_UTR_variant	0.991	rs632111-G	6e-09	0.04	[0.026-0.054] unit increase	serum lipase activity measurement	Weiss FU	2014-07-15	Gut	www.ncbi.nlm.nih.gov/pubmed/25028398
chr19:48703417	chr19:48745473	RASIP1	upstream_gene_variant	0.9	rs838145-G	4e-10	0.22	[0.14-0.3] % decrease	energy intake	Tanaka T	2013-05-01	Am J Clin Nutr	www.ncbi.nlm.nih.gov/pubmed/23636237
chr19:48703417	chr19:48725015	RASIP1	intron_variant	0.81	rs2287921-T	2e-25	2.1	[1.71-2.49] um decrease	eye measurement	Ikram MK	2010-10-28	PLoS Genet	www.ncbi.nlm.nih.gov/pubmed/21060863
chr19:48703417	chr19:48725015	RASIP1	intron_variant	0.81	rs2287921-T	3e-08	NA	NA	low density lipoprotein cholesterol measurement, C-reactive protein measurement	Ligthart S	2016-06-10	BMC Genomics	www.ncbi.nlm.nih.gov/pubmed/27286809
chr19:48703417	chr19:48725015	RASIP1	intron_variant	0.81	rs2287921-C	1e-12	0.3	[NR] unit increase	urinary metabolite measurement	Rueedi R	2014-02-20	PLoS Genet	www.ncbi.nlm.nih.gov/pubmed/24586186
chr19:48703417	chr19:48728969	RASIP1	missense_variant	0.807	rs2287922-A	1e-11	0.02	[0.017-0.032] unit decrease	mean platelet volume	Astle WJ	2016-11-17	Cell	www.ncbi.nlm.nih.gov/pubmed/27863252
chr19:5840608	chr19:5840608	FUT6	upstream_gene_variant	1	rs708686-T	6e-15	0.2	[NR] pmol/l increase	vitamin B12 measurement	Nongmaithem SS	2017-02-27	Hum Mol Genet	www.ncbi.nlm.nih.gov/pubmed/28334792
chr19:5840608	chr19:5834201	FUT6	intron_variant	0.81	rs17271883-G	5e-132	0.28	[0.20-0.37] U/ml increase	cancer biomarker measurement	He M	2013-01-07	Gut	www.ncbi.nlm.nih.gov/pubmed/23300138
chr2:218282080	chr2:218290058	PNKD,TMBIM1	intron_variant	1	rs992157-A	2e-09	1.12	[1.08-1.16]	colorectal cancer	Tanskanen T	2017-09-28	Int J Cancer	www.ncbi.nlm.nih.gov/pubmed/28960316
chr2:218282080	chr2:218276735	PNKD	downstream_gene_variant	1	rs4674280-G	2e-13	0.03	[0.019-0.033] unit decrease	red blood cell distribution width	Astle WJ	2016-11-17	Cell	www.ncbi.nlm.nih.gov/pubmed/27863252
chr2:218282080	chr2:218274217	TMBIM1	3_prime_UTR_variant	1	rs4791-T	9e-16	0.03	[0.022-0.036] unit decrease	reticulocyte count	Astle WJ	2016-11-17	Cell	www.ncbi.nlm.nih.gov/pubmed/27863252
chr2:218282080	chr2:218286495	PNKD,TMBIM1	intron_variant	0.999	rs2382817-A	4e-09	1.07	[1.05-1.1]	Crohn's disease	Liu JZ	2015-07-20	Nat Genet	www.ncbi.nlm.nih.gov/pubmed/26192919
chr2:218282080	chr2:218286495	PNKD,TMBIM1	intron_variant	0.999	rs2382817-A	4e-12	1.07	[1.042-1.104]	inflammatory bowel disease	Jostins L	2012-11-01	Nature	www.ncbi.nlm.nih.gov/pubmed/23128233
chr2:218282080	chr2:218286495	PNKD,TMBIM1	intron_variant	0.999	rs2382817-A	2e-08	1.07	[1.05-1.1]	ulcerative colitis	Liu JZ	2015-07-20	Nat Genet	www.ncbi.nlm.nih.gov/pubmed/26192919
chr2:218282080	chr2:218234761	ARPC2	intron_variant	0.997	rs10932765-?	9e-09	0.01	[0.0069-0.0143] unit decrease	leukocyte count	Keller MF	2014-08-05	Hum Mol Genet	www.ncbi.nlm.nih.gov/pubmed/25096241
chr2:218282080	chr2:218323178	PNKD	upstream_gene_variant	0.946	rs1870125-T	1e-16	0.03	[0.023-0.037] unit increase	monocyte count	Astle WJ	2016-11-17	Cell	www.ncbi.nlm.nih.gov/pubmed/27863252
chr2:233693545	chr2:233759924	UGT1A1	upstream_gene_variant	0.904	rs887829-T	9e-20	NA	NA	bilirubin measurement	Cox AJ	2013-04-19	Atherosclerosis	www.ncbi.nlm.nih.gov/pubmed/23642732
chr2:233693545	chr2:233759924	UGT1A1	upstream_gene_variant	0.904	rs887829-T	2e-56	0.08	[0.071-0.091] unit increase	blood metabolite measurement	Shin SY	2014-05-11	Nat Genet	www.ncbi.nlm.nih.gov/pubmed/24816252
chr2:233693545	chr2:233759924	UGT1A1	upstream_gene_variant	0.904	rs887829-T	9e-25	NA	NA	metabolite measurement	Hong MG	2013-03-01	Hum Mutat	www.ncbi.nlm.nih.gov/pubmed/23281178
chr2:233693545	chr2:233759924	UGT1A1	upstream_gene_variant	0.904	rs887829-T	6e-13	0.34	[NR] unit increase	serum metabolite measurement	Yu B	2014-03-13	PLoS Genet	www.ncbi.nlm.nih.gov/pubmed/24625756
chr2:233693545	chr2:233759924	UGT1A1	upstream_gene_variant	0.904	rs887829-A	5e-25	0.19	[NR] unit increase	Sickle cell anemia, cholelithiasis, bilirubin measurement	Milton JN	2012-04-27	PLoS One	www.ncbi.nlm.nih.gov/pubmed/22558097
chr2:233693545	chr2:233764663	UGT1A1,UGT1A10,UGT1A3,UGT1A4,UGT1A5,UGT1A6,UGT1A7,UGT1A8,UGT1A9	intron_variant	0.904	rs4148325-?	5e-93	NA	NA	bilirubin measurement, obesity	DiStefano JK	2014-09-23	Acta Diabetol	www.ncbi.nlm.nih.gov/pubmed/25246029
chr2:233693545	chr2:233763993	UGT1A1,UGT1A10,UGT1A3,UGT1A4,UGT1A5,UGT1A6,UGT1A7,UGT1A8,UGT1A9	intron_variant	0.904	rs6742078-T	2e-23	0.34	[0.27-0.40] ug/ml increase	circulating cell free DNA measurement	Jylhava J	2012-04-12	PLoS One	www.ncbi.nlm.nih.gov/pubmed/22511988
chr2:233693545	chr2:233600317	.	intergenic_variant	0.84	rs2741012-?	2e-09	0.07	[NR] unit increase	HIV-1 infection, bilirubin measurement	Moore CB	2015-01-09	Open Forum Infect Dis	www.ncbi.nlm.nih.gov/pubmed/25884002
chr2:27508073	chr2:27508073	GCKR	missense_variant,splice_region_variant	1	rs1260326-T	6e-14	0.01	[0.0091-0.0169] unit increase	blood metabolite measurement	Shin SY	2014-05-11	Nat Genet	www.ncbi.nlm.nih.gov/pubmed/24816252
chr2:27508073	chr2:27508073	GCKR	missense_variant,splice_region_variant	1	rs1260326-C	7e-26	0.1	[0.08-0.12] unit decrease	blood metabolite measurement, protein measurement, amino acid measurement	Kettunen J	2016-03-23	Nat Commun	www.ncbi.nlm.nih.gov/pubmed/27005778
chr2:27508073	chr2:27508073	GCKR	missense_variant,splice_region_variant	1	rs1260326-T	6e-11	0.01	[NR] unit decrease	C-peptide measurement	Hayes MG	2013-07-31	Diabetes	www.ncbi.nlm.nih.gov/pubmed/23903356
chr2:27508073	chr2:27508073	GCKR	missense_variant,splice_region_variant	1	rs1260326-T	3e-14	0.01	[0.007-0.011] unit increase	chronic kidney disease, serum creatinine measurement	Kottgen A	2010-04-11	Nat Genet	www.ncbi.nlm.nih.gov/pubmed/20383146
chr2:27508073	chr2:27508073	GCKR	missense_variant,splice_region_variant	1	rs1260326-?	1e-12	NA	NA	coronary artery calcification	Inouye M	2012-08-16	PLoS Genet	www.ncbi.nlm.nih.gov/pubmed/22916037
chr2:27508073	chr2:27508073	GCKR	missense_variant,splice_region_variant	1	rs1260326-?	6e-11	NA	NA	Crohn's disease	de Lange KM	2017-01-09	Nat Genet	www.ncbi.nlm.nih.gov/pubmed/28067908
chr2:27508073	chr2:27508073	GCKR	missense_variant,splice_region_variant	1	rs1260326-C	6e-14	0.87	[0.65-1.1] unit decrease	glomerular filtration rate	Mahajan A	2016-09-01	Am J Hum Genet	www.ncbi.nlm.nih.gov/pubmed/27588450
chr2:27508073	chr2:27508073	GCKR	missense_variant,splice_region_variant	1	rs1260326-T	2e-12	0.01	[0.0047-0.0083] unit increase	glomerular filtration rate, serum creatinine measurement	Pattaro C	2016-01-21	Nat Commun	www.ncbi.nlm.nih.gov/pubmed/26831199
chr2:27508073	chr2:27508073	GCKR	missense_variant,splice_region_variant	1	rs1260326-T	3e-10	0.07	[0.05-0.09] mmol/L increase	glucose tolerance test	Saxena R	2010-01-17	Nat Genet	www.ncbi.nlm.nih.gov/pubmed/20081857
chr2:27508073	chr2:27508073	GCKR	missense_variant,splice_region_variant	1	rs1260326-T	5e-09	1.35	[1.22-1.49]	gout	Nakayama A	2016-11-29	Ann Rheum Dis	www.ncbi.nlm.nih.gov/pubmed/27899376
chr2:27508073	chr2:27508073	GCKR	missense_variant,splice_region_variant	1	rs1260326-C	7e-18	0.03	[0.024-0.039] unit decrease	granulocyte count	Astle WJ	2016-11-17	Cell	www.ncbi.nlm.nih.gov/pubmed/27863252
chr2:27508073	chr2:27508073	GCKR	missense_variant,splice_region_variant	1	rs1260326-C	8e-10	0.02	[0.015-0.029] unit increase	hematocrit	Astle WJ	2016-11-17	Cell	www.ncbi.nlm.nih.gov/pubmed/27863252
chr2:27508073	chr2:27508073	GCKR	missense_variant,splice_region_variant	1	rs1260326-A	1e-14	1.08	[1.06-1.1]	inflammatory bowel disease	Liu JZ	2015-07-20	Nat Genet	www.ncbi.nlm.nih.gov/pubmed/26192919
chr2:27508073	chr2:27508073	GCKR	missense_variant,splice_region_variant	1	rs1260326-T	2e-47	0.08	[0.068-0.092] unit increase	lactate measurement	Tin A	2015-10-03	Diabet Med	www.ncbi.nlm.nih.gov/pubmed/26433129
chr2:27508073	chr2:27508073	GCKR	missense_variant,splice_region_variant	1	rs1260326-C	9e-21	0.03	[0.027-0.041] unit decrease	leukocyte count	Astle WJ	2016-11-17	Cell	www.ncbi.nlm.nih.gov/pubmed/27863252
chr2:27508073	chr2:27508073	GCKR	missense_variant,splice_region_variant	1	rs1260326-?	4e-24	0.36	[NR] unit increase	lipid measurement	Chasman DI	2009-11-20	PLoS Genet	www.ncbi.nlm.nih.gov/pubmed/19936222
chr2:27508073	chr2:27508073	GCKR	missense_variant,splice_region_variant	1	rs1260326-C	2e-12	0.03	[0.019-0.033] unit decrease	lymphocyte count	Astle WJ	2016-11-17	Cell	www.ncbi.nlm.nih.gov/pubmed/27863252
chr2:27508073	chr2:27508073	GCKR	missense_variant,splice_region_variant	1	rs1260326-?	6e-56	NA	NA	mannose measurement, blood metabolite measurement	Korostishevsky M	2015-04-22	Eur J Hum Genet	www.ncbi.nlm.nih.gov/pubmed/25898920
chr2:27508073	chr2:27508073	GCKR	missense_variant,splice_region_variant	1	rs1260326-?	3e-18	0.15	[0.11-0.19] unit decrease	metabolite measurement	Kettunen J	2012-01-29	Nat Genet	www.ncbi.nlm.nih.gov/pubmed/22286219
chr2:27508073	chr2:27508073	GCKR	missense_variant,splice_region_variant	1	rs1260326-C	5e-15	0.03	[0.022-0.036] unit decrease	myeloid white cell count	Astle WJ	2016-11-17	Cell	www.ncbi.nlm.nih.gov/pubmed/27863252
chr2:27508073	chr2:27508073	GCKR	missense_variant,splice_region_variant	1	rs1260326-C	1e-19	0.03	[0.026-0.04] unit decrease	neutrophil count	Astle WJ	2016-11-17	Cell	www.ncbi.nlm.nih.gov/pubmed/27863252
chr2:27508073	chr2:27508073	GCKR	missense_variant,splice_region_variant	1	rs1260326-C	5e-19	0.03	[0.025-0.04] unit decrease	neutrophil count, basophil count	Astle WJ	2016-11-17	Cell	www.ncbi.nlm.nih.gov/pubmed/27863252
chr2:27508073	chr2:27508073	GCKR	missense_variant,splice_region_variant	1	rs1260326-C	2e-18	0.03	[0.025-0.039] unit decrease	neutrophil count, eosinophil count	Astle WJ	2016-11-17	Cell	www.ncbi.nlm.nih.gov/pubmed/27863252
chr2:27508073	chr2:27508073	GCKR	missense_variant,splice_region_variant	1	rs1260326-T	9e-10	2.33	[1.59-3.08] 10^9/l increase	platelet count	Gieger C	2011-11-30	Nature	www.ncbi.nlm.nih.gov/pubmed/22139419
chr2:27508073	chr2:27508073	GCKR	missense_variant,splice_region_variant	1	rs1260326-C	1e-21	0.04	[0.028-0.043] unit decrease	plateletcrit	Astle WJ	2016-11-17	Cell	www.ncbi.nlm.nih.gov/pubmed/27863252
chr2:27508073	chr2:27508073	GCKR	missense_variant,splice_region_variant	1	rs1260326-C	9e-12	0.02	[0.018-0.032] unit increase	red blood cell distribution width	Astle WJ	2016-11-17	Cell	www.ncbi.nlm.nih.gov/pubmed/27863252
chr2:27508073	chr2:27508073	GCKR	missense_variant,splice_region_variant	1	rs1260326-C	4e-16	0.27	[0.21-0.34] unit decrease	resting heart rate	Eppinga RN	2016-10-31	Nat Genet	www.ncbi.nlm.nih.gov/pubmed/27798624
chr2:27508073	chr2:27508073	GCKR	missense_variant,splice_region_variant	1	rs1260326-T	2e-08	0.03	[0.017-0.037] unit increase	serum albumin measurement	Franceschini N	2012-09-26	Am J Hum Genet	www.ncbi.nlm.nih.gov/pubmed/23022100
chr2:27508073	chr2:27508073	GCKR	missense_variant,splice_region_variant	1	rs1260326-C	3e-16	2.05	[1.56-2.54] mg dl-1 increase	serum alpha-1-antitrypsin measurement	Setoh K	2015-07-15	Nat Commun	www.ncbi.nlm.nih.gov/pubmed/26174136
chr2:27508073	chr2:27508073	GCKR	missense_variant,splice_region_variant	1	rs1260326-T	4e-13	3.2	[2.40-4.0] % increase	serum gamma-glutamyl transferase measurement	Chambers JC	2011-10-16	Nat Genet	www.ncbi.nlm.nih.gov/pubmed/22001757
chr2:27508073	chr2:27508073	GCKR	missense_variant,splice_region_variant	1	rs1260326-T	3e-63	NA	NA	total cholesterol measurement, C-reactive protein measurement	Ligthart S	2016-06-10	BMC Genomics	www.ncbi.nlm.nih.gov/pubmed/27286809
chr2:27508073	chr2:27508073	GCKR	missense_variant,splice_region_variant	1	rs1260326-?	4e-08	NA	NA	triglyceride measurement	Chambers JC	2008-05-04	Nat Genet	www.ncbi.nlm.nih.gov/pubmed/18454146
chr2:27508073	chr2:27508073	GCKR	missense_variant,splice_region_variant	1	rs1260326-T	4e-151	NA	NA	triglyceride measurement, C-reactive protein measurement	Ligthart S	2016-06-10	BMC Genomics	www.ncbi.nlm.nih.gov/pubmed/27286809
chr2:27508073	chr2:27412596	PPM1G	upstream_gene_variant	0.986	rs1728918-?	5e-35	NA	NA	total cholesterol measurement, diastolic blood pressure, triglyceride measurement, systolic blood pressure, hematocrit, ventricular rate measurement, glucose measurement, body mass index, high density lipoprotein cholesterol measurement	He L	2016-11-03	Front Genet	www.ncbi.nlm.nih.gov/pubmed/27790247
chr2:27508073	chr2:27412596	PPM1G	upstream_gene_variant	0.986	rs1728918-?	1e-31	NA	NA	total cholesterol measurement, hematocrit, stroke, ventricular rate measurement, coronary heart disease, body mass index, atrial fibrillation, high density lipoprotein cholesterol measurement, cancer, diastolic blood pressure, triglyceride measurement, systolic blood pressure, heart failure, diabetes mellitus, glucose measurement, mortality	He L	2016-11-03	Front Genet	www.ncbi.nlm.nih.gov/pubmed/27790247
chr2:27508073	chr2:27375230	EIF2B4	upstream_gene_variant	0.983	rs4665972-C	1e-18	0.03	[0.025-0.04] unit decrease	reticulocyte count	Astle WJ	2016-11-17	Cell	www.ncbi.nlm.nih.gov/pubmed/27863252
chr2:27508073	chr2:27518370	GCKR	intron_variant	0.974	rs780094-T	6e-12	0.02	[0.015-0.027] unit decrease	body height	Wood AR	2014-10-05	Nat Genet	www.ncbi.nlm.nih.gov/pubmed/25282103
chr2:27508073	chr2:27518370	GCKR	intron_variant	0.974	rs780094-T	4e-24	0	[-0.00034-0.00234] unit decrease	body mass index, fasting blood glucose measurement	Manning AK	2012-05-13	Nat Genet	www.ncbi.nlm.nih.gov/pubmed/22581228
chr2:27508073	chr2:27518370	GCKR	intron_variant	0.974	rs780094-T	3e-10	0	[-0.00059-0.00189] unit decrease	body mass index, fasting blood insulin measurement	Manning AK	2012-05-13	Nat Genet	www.ncbi.nlm.nih.gov/pubmed/22581228
chr2:27508073	chr2:27518370	GCKR	intron_variant	0.974	rs780094-A	7e-15	0.14	[NR] mg/dl increase	C-reactive protein measurement	Ridker PM	2008-04-24	Am J Hum Genet	www.ncbi.nlm.nih.gov/pubmed/18439548
chr2:27508073	chr2:27518370	GCKR	intron_variant	0.974	rs780094-T	1e-10	0.02	[0.016-0.018] unit increase	calcium measurement	O'Seaghdha CM	2013-09-19	PLoS Genet	www.ncbi.nlm.nih.gov/pubmed/24068962
chr2:27508073	chr2:27518370	GCKR	intron_variant	0.974	rs780094-T	9e-09	0.02	[NR] % increase	docosapentaenoic acid measurement	Lemaitre RN	2011-07-28	PLoS Genet	www.ncbi.nlm.nih.gov/pubmed/21829377
chr2:27508073	chr2:27518370	GCKR	intron_variant	0.974	rs780094-C	8e-09	0.02	[0.014-0.028] unit increase	erythrocyte count	Astle WJ	2016-11-17	Cell	www.ncbi.nlm.nih.gov/pubmed/27863252
chr2:27508073	chr2:27518370	GCKR	intron_variant	0.974	rs780094-T	3e-09	0.02	[0.013-0.025] unit decrease	fasting blood insulin measurement	Manning AK	2012-05-13	Nat Genet	www.ncbi.nlm.nih.gov/pubmed/22581228
chr2:27508073	chr2:27518370	GCKR	intron_variant	0.974	rs780094-T	3e-08	0	[-0.00192-0.00592] unit decrease	gondoic acid measurement	Hu Y	2017-03-15	J Lipid Res	www.ncbi.nlm.nih.gov/pubmed/28298293
chr2:27508073	chr2:27518370	GCKR	intron_variant	0.974	rs780094-C	3e-24	0.04	[0.027-0.043] unit increase (replication)	HOMA-IR	Dupuis J	2010-01-17	Nat Genet	www.ncbi.nlm.nih.gov/pubmed/20081858
chr2:27508073	chr2:27518370	GCKR	intron_variant	0.974	rs780094-T	2e-08	1.22	[1.01-1.48]	Hypertriglyceridemia	Ram R	2016-09-07	Clin Genet	www.ncbi.nlm.nih.gov/pubmed/27599772
chr2:27508073	chr2:27518370	GCKR	intron_variant	0.974	rs780094-A	6e-20	0.13	[NR] mmol/l increase	metabolic syndrome	Kristiansson K	2012-03-07	Circ Cardiovasc Genet	www.ncbi.nlm.nih.gov/pubmed/22399527
chr2:27508073	chr2:27518370	GCKR	intron_variant	0.974	rs780094-T	2e-08	1.35	[1.21-1.49]	non-alcoholic fatty liver disease	Kawaguchi T	2018-01-31	PLoS One	www.ncbi.nlm.nih.gov/pubmed/29385134
chr2:27508073	chr2:27518370	GCKR	intron_variant	0.974	rs780094-C	2e-08	0.09	[0.056-0.114] kg/m2 decrease	obese body mass index status, urate measurement	Huffman JE	2015-03-26	PLoS One	www.ncbi.nlm.nih.gov/pubmed/25811787
chr2:27508073	chr2:27518370	GCKR	intron_variant	0.974	rs780094-C	2e-17	0.06	[0.048-0.08] unit increase	type II diabetes mellitus	Zhao W	2017-09-04	Nat Genet	www.ncbi.nlm.nih.gov/pubmed/28869590
chr2:27508073	chr2:27518370	GCKR	intron_variant	0.974	rs780094-T	1e-09	0.05	[0.035-0.068] mg/dl increase	uric acid measurement	Kolz M	2009-06-05	PLoS Genet	www.ncbi.nlm.nih.gov/pubmed/19503597
chr2:27508073	chr2:27519736	GCKR	intron_variant	0.962	rs780093-C	4e-10	0.02	[0.016-0.032] unit increase	BMI-adjusted leptin measurement	Kilpel├ñinen TO	2016-02-01	Nat Commun	www.ncbi.nlm.nih.gov/pubmed/26833098
chr2:27508073	chr2:27519736	GCKR	intron_variant	0.962	rs780093-T	1e-09	0.02	[0.014-0.027] unit increase	fatty acid measurement	Wu JH	2013-01-29	Circ Cardiovasc Genet	www.ncbi.nlm.nih.gov/pubmed/23362303
chr2:27508073	chr2:27519736	GCKR	intron_variant	0.962	rs780093-C	2e-10	0.03	[0.022-0.042] unit increase	leptin measurement	Kilpel├ñinen TO	2016-02-01	Nat Commun	www.ncbi.nlm.nih.gov/pubmed/26833098
chr2:27508073	chr2:27519736	GCKR	intron_variant	0.962	rs780093-T	4e-12	0.02	[0.013-0.025] unit increase	palmitoleic acid measurement	Hu Y	2017-03-15	J Lipid Res	www.ncbi.nlm.nih.gov/pubmed/28298293
chr2:27508073	chr2:27519736	GCKR	intron_variant	0.962	rs780093-T	9e-11	0.04	[0.029-0.053] nmol/L decrease	sex hormone-binding globulin measurement	Coviello AD	2012-07-19	PLoS Genet	www.ncbi.nlm.nih.gov/pubmed/22829776
chr2:27508073	chr2:27519736	GCKR	intron_variant	0.962	rs780093-A	3e-10	0.18	[0.12-0.24] unit increase	triglyceride measurement, blood pressure	Kraja AT	2011-03-08	Diabetes	www.ncbi.nlm.nih.gov/pubmed/21386085
chr2:27508073	chr2:27519736	GCKR	intron_variant	0.962	rs780093-A	2e-12	0.19	[0.13-0.25] unit increase	triglyceride measurement, metabolic syndrome	Kraja AT	2011-03-08	Diabetes	www.ncbi.nlm.nih.gov/pubmed/21386085
chr2:27508073	chr2:27519736	GCKR	intron_variant	0.962	rs780093-T	4e-17	5.15	[3.95-6.35] umol/l increase	urate measurement	Yang Q	2010-09-30	Circ Cardiovasc Genet	www.ncbi.nlm.nih.gov/pubmed/20884846
chr2:27508073	chr2:27518238	GCKR	intron_variant	0.961	rs780095-G	8e-09	0.07	[0.047-0.095] mmol/L increase	fasting blood glucose measurement	Nagy R	2017-03-07	Genome Med	www.ncbi.nlm.nih.gov/pubmed/28270201
chr2:27508073	chr2:27525757	GCKR	downstream_gene_variant	0.957	rs1260333-A	3e-08	1.77	[1.15-2.4] unit increase	total cholesterol measurement	Lu X	2015-11-18	Circ Cardiovasc Genet	www.ncbi.nlm.nih.gov/pubmed/26582766
chr2:27508073	chr2:27529596	.	intergenic_variant	0.906	rs11127048-G	1e-16	0.04	[0.027-0.043] unit decrease	alcohol consumption measurement	Clarke TK	2017-07-25	Mol Psychiatry	www.ncbi.nlm.nih.gov/pubmed/28937693
chr2:43839108	chr2:43839108	ABCG8	missense_variant	1	rs11887534-C	1e-14	2.2	[1.80-2.60]	gallstones	Buch S	2007-07-15	Nat Genet	www.ncbi.nlm.nih.gov/pubmed/17632509
chr2:43839108	chr2:43839108	ABCG8	missense_variant	1	rs11887534-C	9e-33	NA	NA	low density lipoprotein cholesterol measurement, C-reactive protein measurement	Ligthart S	2016-06-10	BMC Genomics	www.ncbi.nlm.nih.gov/pubmed/27286809
chr2:43839108	chr2:43837951	ABCG5	missense_variant	0.977	rs6756629-A	1e-14	0.14	[0.1-0.18] unit decrease	lipoprotein measurement, blood metabolite measurement	Kettunen J	2016-03-23	Nat Commun	www.ncbi.nlm.nih.gov/pubmed/27005778
chr2:43839108	chr2:43837951	ABCG5	missense_variant	0.977	rs6756629-G	3e-10	0.16	[NR] s.d. increase	low density lipoprotein cholesterol measurement	Aulchenko YS	2008-12-07	Nat Genet	www.ncbi.nlm.nih.gov/pubmed/19060911
chr2:43839108	chr2:43837951	ABCG5	missense_variant	0.977	rs6756629-G	2e-11	0.15	[NR] s.d. increase	total cholesterol measurement	Aulchenko YS	2008-12-07	Nat Genet	www.ncbi.nlm.nih.gov/pubmed/19060911
chr2:43839108	chr2:43842633	ABCG5	upstream_gene_variant	0.953	rs75331444-A	2e-11	0.14	[0.1-0.18] mg/dl decrease	total cholesterol measurement	Nagy R	2017-03-07	Genome Med	www.ncbi.nlm.nih.gov/pubmed/28270201
chr2:43839108	chr2:43846517	ABCG8	intron_variant	0.922	rs41360247-C	6e-25	14	[NR] % decrease	phytosterol measurement	Teupser D	2010-06-07	Circ Cardiovasc Genet	www.ncbi.nlm.nih.gov/pubmed/20529992
chr20:44413724	chr20:44413724	HNF4A	missense_variant	1	rs1800961-C	2e-09	0.09	[0.06-0.12] unit increase	C-reactive protein measurement	Dehghan A	2011-02-07	Circulation	www.ncbi.nlm.nih.gov/pubmed/21300955
chr20:44413724	chr20:44413724	HNF4A	missense_variant	1	rs1800961-T	4e-28	NA	NA	C-reactive protein measurement, high density lipoprotein cholesterol measurement	Ligthart S	2016-06-10	BMC Genomics	www.ncbi.nlm.nih.gov/pubmed/27286809
chr20:44413724	chr20:44413724	HNF4A	missense_variant	1	rs1800961-?	7e-09	0.02	unit increase	fibrinogen measurement	de Vries PS	2017-01-20	PLoS One	www.ncbi.nlm.nih.gov/pubmed/28107422
chr20:44413724	chr20:44413724	HNF4A	missense_variant	1	rs1800961-T	2e-11	0.07	[0.049-0.089] unit decrease	granulocyte count	Astle WJ	2016-11-17	Cell	www.ncbi.nlm.nih.gov/pubmed/27863252
chr20:44413724	chr20:44413724	HNF4A	missense_variant	1	rs1800961-T	6e-10	0.06	[0.043-0.083] unit increase	hematocrit	Astle WJ	2016-11-17	Cell	www.ncbi.nlm.nih.gov/pubmed/27863252
chr20:44413724	chr20:44413724	HNF4A	missense_variant	1	rs1800961-T	8e-10	0.19	[0.09-0.29] s.d. decrease	high density lipoprotein cholesterol measurement	Kathiresan S	2008-12-07	Nat Genet	www.ncbi.nlm.nih.gov/pubmed/19060906
chr20:44413724	chr20:44413724	HNF4A	missense_variant	1	rs1800961-T	4e-14	NA	NA	low density lipoprotein cholesterol measurement, C-reactive protein measurement	Ligthart S	2016-06-10	BMC Genomics	www.ncbi.nlm.nih.gov/pubmed/27286809
chr20:44413724	chr20:44413724	HNF4A	missense_variant	1	rs1800961-T	7e-10	0.06	[0.044-0.084] unit decrease	myeloid white cell count	Astle WJ	2016-11-17	Cell	www.ncbi.nlm.nih.gov/pubmed/27863252
chr20:44413724	chr20:44413724	HNF4A	missense_variant	1	rs1800961-T	6e-12	0.07	[0.051-0.091] unit decrease	neutrophil count	Astle WJ	2016-11-17	Cell	www.ncbi.nlm.nih.gov/pubmed/27863252
chr20:44413724	chr20:44413724	HNF4A	missense_variant	1	rs1800961-T	1e-11	0.07	[0.049-0.09] unit decrease	neutrophil count, basophil count	Astle WJ	2016-11-17	Cell	www.ncbi.nlm.nih.gov/pubmed/27863252
chr20:44413724	chr20:44413724	HNF4A	missense_variant	1	rs1800961-T	9e-12	0.07	[0.05-0.09] unit decrease	neutrophil count, eosinophil count	Astle WJ	2016-11-17	Cell	www.ncbi.nlm.nih.gov/pubmed/27863252
chr20:44413724	chr20:44413724	HNF4A	missense_variant	1	rs1800961-T	1e-10	0.07	[0.046-0.087] unit decrease	neutrophil percentage of leukocytes	Astle WJ	2016-11-17	Cell	www.ncbi.nlm.nih.gov/pubmed/27863252
chr20:44413724	chr20:44413724	HNF4A	missense_variant	1	rs1800961-T	6e-13	4.73	[3.44-6.02] mg/dL decrease	total cholesterol measurement	Teslovich TM	2010-08-05	Nature	www.ncbi.nlm.nih.gov/pubmed/20686565
chr20:44413724	chr20:44413724	HNF4A	missense_variant	1	rs1800961-T	1e-20	NA	NA	total cholesterol measurement, C-reactive protein measurement	Ligthart S	2016-06-10	BMC Genomics	www.ncbi.nlm.nih.gov/pubmed/27286809
chr22:38481456	chr22:38551830	DMC1	intron_variant	1	rs5757133-T	4e-10	0.04	[0.024-0.049] unit increase	triglyceride measurement	Spracklen CN	2017-02-21	Hum Mol Genet	www.ncbi.nlm.nih.gov/pubmed/28334899
chr22:38481456	chr22:38483935	DDX17	3_prime_UTR_variant	0.999	rs763121-G	2e-13	0.16	[0.12-0.2] years decrease	age at menopause	Day FR	2015-11-01	Nat Genet	www.ncbi.nlm.nih.gov/pubmed/26414677
chr22:38481456	chr22:38754445	SUN2	intron_variant	0.866	rs2076028-A	5e-16	0.29	[0.22-0.37] unit decrease	resting heart rate	Eppinga RN	2016-10-31	Nat Genet	www.ncbi.nlm.nih.gov/pubmed/27798624
chr6:31558303	chr6:31962574	SKIV2L	synonymous_variant	0.873	rs2734331-A	7e-13	0.07	[0.053-0.093] unit increase	blood metabolite measurement	Shin SY	2014-05-11	Nat Genet	www.ncbi.nlm.nih.gov/pubmed/24816252
chr6:31632329	chr6:31962574	SKIV2L	synonymous_variant	0.99	rs2734331-A	7e-13	0.07	[0.053-0.093] unit increase	blood metabolite measurement	Shin SY	2014-05-11	Nat Genet	www.ncbi.nlm.nih.gov/pubmed/24816252
chr6:32084667	chr6:31962574	SKIV2L	synonymous_variant	0.996	rs2734331-A	7e-13	0.07	[0.053-0.093] unit increase	blood metabolite measurement	Shin SY	2014-05-11	Nat Genet	www.ncbi.nlm.nih.gov/pubmed/24816252
chr7:6409865	chr7:6446436	DAGLB	intron_variant	0.972	rs7797644-T	2e-08	0.04	[0.025-0.052] unit decrease	coronary artery disease	van der Harst P	2017-12-06	Circ Res	www.ncbi.nlm.nih.gov/pubmed/29212778
chr7:6409865	chr7:6397235	RAC1	intron_variant	0.86	rs79237498-CT	8e-09	0.02	[0.015-0.031] unit decrease	red blood cell distribution width	Astle WJ	2016-11-17	Cell	www.ncbi.nlm.nih.gov/pubmed/27863252
chr7:87476479	chr7:87495506	.	intergenic_variant	0.992	rs17209837-A	2e-09	1.61	[1.38-1.89]	gallbladder neoplasm	Mhatre S	2017-03-03	Lancet Oncol	www.ncbi.nlm.nih.gov/pubmed/28274756
chr8:58464798	chr8:58476006	.	intergenic_variant	1	rs2081687-A	4e-09	0.95	[0.6-1.3] mg/dL increase	low density lipoprotein cholesterol measurement	Teslovich TM	2010-08-05	Nature	www.ncbi.nlm.nih.gov/pubmed/20686565
chr8:58464798	chr8:58480714	.	intergenic_variant	0.973	rs4738684-A	3e-11	0.04	[0.029-0.053] s.d. increase	total cholesterol measurement	Surakka I	2015-05-11	Nat Genet	www.ncbi.nlm.nih.gov/pubmed/25961943
chr9:15304784	chr9:15304784	TTC39B	intron_variant	1	rs686030-A	2e-09	0.09	[0.07-0.11] unit increase	lipoprotein measurement, blood metabolite measurement	Kettunen J	2016-03-23	Nat Commun	www.ncbi.nlm.nih.gov/pubmed/27005778
chr9:15304784	chr9:15296036	TTC39B	intron_variant	0.98	rs643531-C	7e-09	0.01	[0.009-0.017] unit decrease	high density lipoprotein cholesterol measurement	Waterworth DM	2010-09-23	Arterioscler Thromb Vasc Biol	www.ncbi.nlm.nih.gov/pubmed/20864672
chr9:15304784	chr9:15305380	TTC39B	intron_variant	0.962	rs581080-G	3e-09	1.57	[1.06-2.08] mg/dL decrease	total cholesterol measurement	Teslovich TM	2010-08-05	Nature	www.ncbi.nlm.nih.gov/pubmed/20686565
