# Supplementary material for: Genome-wide association meta-analysis yields 20 loci associated with gallstone disease
Source: Nat Commun. 2018 Nov 30;9:5101. doi: 10.1038/s41467-018-07460-y (PMC6269469; doi:10.1038/s41467-018-07460-y)
Supplement: Supplementary file 10 — Supplementary Data 7 [file 41467_2018_7460_MOESM10_ESM.xlsx]

## Sheet: Supplementary Data 7
Supplementary Data 7. Non-coding variants in low LD class (n≤3) analysed with respect to enhancer associated characteristics (histone modifications, Dnase hypersensitivity sites and enhancer RNAs) in tissues relevant to the gallstone phenotype. The predicted gene targets for enhancers in relevant tissues are listed along with DNA binding proteins (ChIP -seq signals) intersecting with motifs disru…
Chromosome	SNPID	Hepatocytes (primary tissue or cell line)*	Intestine (small intestine or duodenum mucosa)*	Pancreas*	Stomach*	Enhancer-target genes**	DNA binding proteins***
chr17	rs17138478	H3K4me1, H3K27ac, DHS, eRNA	H3k4me1, H3K27ac	H3K4me1, H3K27ac, DHS	H3K27ac, DHS	HNF1B (liver), SYNRG (liver), DDX52 (liver)	ATF3, HNF4A, JUND, MAX, MLX, NR2F2, NR2F6, PPARG RARA, RXRA
chr19	rs708686	H3K4me1	H3K27ac	-	-	-	-
chr8	rs71521637	H3K4me1	-	-	-	-	-
chr8	rs13280055	DHS	-	-	-	-	-
chr8	rs4320509	eRNA	eRNA	eRNA	DHS, eRNA	FDFT1 (gastric, pancreas), GATA4 (liver,duodenum mucosa,pancreas,stomach), CTSB (duodenum mucosa), RP11-297N6.4(liver), C8orf49 (liver,stomach)	-
* Histone modifications (H3K4me1, H3K27ac), open chromatin (Dnase hypersensitivity; DHS) data are derived from Encode or Roadmap Epigenomic Consortium, while eRNA represent Fantom5-defined enhancers.
** Enhancer gene targets were established by the JEME (joint effect of multiple enhancers) method on the basis of data derived from Fantom5 and Roadmap Epigenomic Consortium, see Cao et al 2017.
*** ChIP-seq signal for DNA binding proteins are derived from liver tissue or HepG2 hepatocyte-derived cell line extensively analysed by ChIP-seq (Encode project).
