# Supplementary material for: Genome-wide association meta-analysis yields 20 loci associated with gallstone disease
Source: Nat Commun. 2018 Nov 30;9:5101. doi: 10.1038/s41467-018-07460-y (PMC6269469; doi:10.1038/s41467-018-07460-y)
Supplement: Supplementary file 11 — Supplementary Data 8 [file 41467_2018_7460_MOESM11_ESM.xlsx]

## Sheet: Supplementary Data 8
Supplementary Data 8. Inclusion criteria for gene enrichment analysis using Toppgene.
rsID	Position(hg38)	Min/Maj	MAF	Consequence	Gene	Comment	ToppGene inclusion criteria
rs756082276	chr7:87443343	CCT/C	0.139	frameshift	ABCB4	Reported	Coding
rs756935975	chr7:87431432	T/C	0.196	missense	ABCB4	Reported	Coding
rs45575636	chr7:87431528	T/C	0.314	missense	ABCB4	Reported	Coding
rs11887534	chr2:43839108	C/G	5.45	missense	ABCG8	Reported	Coding
rs17240268	chr15:89804583	A/G	12	Ala311Val	ANPEP	Novel	Coding
rs12968116	chr18:57655270	T/C	16	Arg952Gln	ATP8B1	Novel	Coding
rs601338	chr19:48703417	G/A	39	Trp154Ter	FUT2	Novel	Coding
rs1260326	chr2:27508073	T/C	34.1	missense	GCKR	Reported	Coding
rs1169288	chr12:120978847	C/A	31	Ile27Leu	HNF1A	Novel	Coding
rs1800961	chr20:44413724	T/C	4.6	Thr139Ile	HNF4A	Novel	Coding
rs1935	chr10:63168063	C/G	48	Glu2353Asp	JMJD1C	Novel	Coding
rs12004	chr22:38481456	G/T	31	Val199Gly	KDELR3	Novel	Coding
rs2290846	chr4:150277928	A/G	28	Ser2797Leu	LRBA	Novel	Coding
rs2291428	chr10:45463408	C/G	22	Phe277Leu	MARCH8	Novel	Coding
rs28929474	chr14:94378610	T/C	0.81	Glu366Lys	SERPINA1	Novel	Coding
rs56398830	chr13:103049340	A/G	0.59	Pro290Ser	SLC10A2	Novel	Coding
rs55971546	chr13:103065958	T/C	4.1	Val98Ile	SLC10A2	Novel	Coding
rs2292553	chr2:218282080	G/A	46	Pro21Leu	TMBIM1	Novel	Coding
rs2070959	chr2:233693545	G/A	31.6	missense	UGT1A6	Reported	Coding
rs4148808	chr7:87476479	C/T	15.8	upstream	ABCB4	Reported	Mapped gene from previous GWAS
rs6471717	chr8:58464798	G/A	31	intergenic	CYP7A1	Reported	Mapped gene from previous GWAS
rs212100	chr19:47873738	T/C	16	intron	SULT2A1	Reported	Mapped gene from previous GWAS
rs12633863	chr3:149493725	G/A	45.4	intron	TM4SF4	Reported	Mapped gene from previous GWAS
rs13280055	chr8:11664844	A/G	13	intergenic	-	Novel	Not included, unable to determine cuasal gene at locus
rs34851490	chr19:45881296	G/A	8.5	downstream	IRF2BP1	Novel	Not included, unable to determine cuasal gene at locus
rs11012737	chr10:21560840	A/G	27	downstream	MLLT10	Novel	eQTL and ChiP-Seq
rs17138478	chr17:37713312	A/C	13	intron	HNF1B	Novel	Singleton, no strong correlates
rs174567	chr11:61825533	G/A	39	upstream	FADS2	Novel	eQTL
rs11641445	chr16:11545628	T/C	34	downstream	LITAF	Novel	eQTL
rs2469991	chr8:119335236	T/A	32	intergenic	MAL2	Novel	eQTL
rs686030	chr9:15304784	C/A	12.9	intron	TTC39B	Reported	eQTL
rs708686	chr19:5840608	T/C	23	upstream	FUT6	Novel	eQTL and ChiP-Seq
