# Supplementary material for: Genome-wide association meta-analysis yields 20 loci associated with gallstone disease
Source: Nat Commun. 2018 Nov 30;9:5101. doi: 10.1038/s41467-018-07460-y (PMC6269469; doi:10.1038/s41467-018-07460-y)
Supplement: Supplementary file 12 — Supplementary Data 9 [file 41467_2018_7460_MOESM12_ESM.xlsx]

## Sheet: Supplementary Data 9
Supplementary Data 9. Associations reported to associate with Total cholesterol (TC), high-density lipoprotein (HDL) or low-density lipoprotein (LDL) and their association with gallstone disease in the combined analysis of Icelandic and UK data. The most significant associations in a megabase bin around a reported variant for TC, DHL or LDL are shown.
							Gallstone disease				TC			HDL			LDL			TG
rsName	Position	Effect allele	Consequence	Gene	PMID		P	OR	Phet		P	Beta		P	Beta		P	Beta		P	Beta
rs4299376	chr2:43845437	G	intron_variant	ABCG8	24097068		6.7e-117	0.79[0.77,0.80]	3e-06		3e-73	0.05 [0.05,0.06]					4e-72	0.05 [0.05,0.06]
rs970548	chr10:45517829	C	intron_variant	MARCH8	24097068		5.4e-27	1.12[1.10,1.15]	0.46					2e-10	0.02 [0.02,0.03]
rs970548	chr10:45517829	C	intron_variant	MARCH8	24097068		5.4e-27	1.12[1.10,1.15]	0.46		8e-09	0.02 [0.01,0.02]
rs1800961	chr20:44413724	T	missense_variant	HNF4A	24097068		5.7e-26	0.78[0.74,0.81]	0.23					2e-34	0.12 [0.10,0.14]
rs1800961	chr20:44413724	T	missense_variant	HNF4A	24097068		5.7e-26	0.78[0.74,0.81]	0.23		1e-24	0.07 [0.06,0.08]
rs2081687	chr8:58476006	T	intergenic_variant	CYP7A1	20686565		1.2e-25	1.11[1.09,1.13]	0.64		9e-13	0.02 [0.02,0.03]
rs9297994	chr8:58479765	G	intergenic_variant	CYP7A1	25961943		1.2e-24	1.11[1.09,1.13]	0.57								2e-11	0.03 [0.02,0.03]
rs492602	chr19:48703160	G	synonymous_variant	FUT2	24097068		8.6e-22	0.91[0.90,0.93]	0.024		1e-16	0.02 [0.02,0.03]
rs1260326	chr2:27508073	T	missense_variant,splice_region_variant	GCKR	24097068		2e-16	0.92[0.91,0.94]	0.2											2e-239	0.05 [0.05,0.06]
rs1260326	chr2:27508073	T	missense_variant,splice_region_variant	GCKR	24097068		2e-16	0.92[0.91,0.94]	0.2		3e-42	0.03 [0.03,0.04]
rs1169288	chr12:120978847	C	missense_variant	HNF1A	24097068		1.6e-14	0.92[0.91,0.94]	0.07								6e-21	0.03 [0.02,0.03]
rs1169288	chr12:120978847	C	missense_variant	HNF1A	24097068		1.6e-14	0.92[0.91,0.94]	0.07		4e-17	0.02 [0.02,0.03]
rs581080	chr9:15305380	G	intron_variant	TTC39B	24097068		7.3e-14	1.10[1.07,1.13]	0.46					1e-19	0.04 [0.03,0.05]
rs581080	chr9:15305380	G	intron_variant	TTC39B	24097068		7.3e-14	1.10[1.07,1.13]	0.46		1e-13	0.03 [0.02,0.03]
rs174546	chr11:61802358	T	3_prime_UTR_variant	FADS1	24097068		1.1e-11	0.94[0.92,0.95]	0.83					8e-28	0.04 [0.03,0.04]		2e-39	0.03 [0.03,0.04]
rs174546	chr11:61802358	T	3_prime_UTR_variant	FADS1	24097068		1.1e-11	0.94[0.92,0.95]	0.83		3e-37	0.03 [0.03,0.04]
rs174546	chr11:61802358	T	3_prime_UTR_variant	FADS1	24097068		1.1e-11	1.07[1.05,1.09]	0.83											7e-38	0.02 [0.02,0.02]
rs10761731,rs71476393	chr10:63267850	T	intron_variant	JMJD1C	20686565		5.8e-11	0.94[0.92,0.96]	0.03											3e-12	0.02 [0.01,0.02]
rs364585	chr20:12982070	A	intergenic_variant	0	24097068		2.6e-10	0.94[0.92,0.96]	0.81								4e-10	0.02 [0.01,0.02]
rs702485	chr7:6409641	G	3_prime_UTR_variant	DAGLB	24097068		1e-06	1.05[1.03,1.07]	0.14					6e-12	0.02 [0.02,0.03]
rs635634	chr9:133279427	T	upstream_gene_variant	ABO	24097068		1.4e-06	1.06[1.04,1.09]	0.068		3e-35	0.05 [0.04,0.05]
rs635634	chr9:133279427	T	upstream_gene_variant	ABO	24097068		1.4e-06	1.06[1.04,1.09]	0.068								2e-41	0.05 [0.04,0.06]
rs59950280	chr4:3450618	A	downstream_gene_variant	HGFAC	25961943		2e-06	1.05[1.03,1.07]	0.8		1e-10	0.03 [0.02,0.04]
rs1047891	chr2:210675783	A	missense_variant	CPS1	24097068		4.2e-06	1.05[1.03,1.07]	0.4					9e-10	0.03 [0.02,0.03]
rs1801689	chr17:66214462	C	missense_variant	APOH	24097068		1.4e-05	1.14[1.07,1.20]	0.26								1e-11	0.07 [0.05,0.09]
rs150844304	chr15:43434427	A	intron_variant	MAP1A	27036123		3.1e-05	0.89[0.84,0.94]	0.23											1e-15	0.08 [0.06,0.10]
rs17145738	chr7:73568544	T	downstream_gene_variant	MLXIPL	24097068		3.2e-05	0.94[0.92,0.97]	0.26											9e-99	0.05 [0.05,0.06]
rs17145738	chr7:73568544	T	downstream_gene_variant	MLXIPL	24097068		3.2e-05	1.06[1.03,1.09]	0.26					5e-13	0.04 [0.03,0.05]
rs11563251	chr2:233770738	T	upstream_gene_variant	MROH2A	24097068		4.3e-05	0.94[0.91,0.97]	0.35		1e-09	0.02 [0.02,0.03]
rs11563251	chr2:233770738	T	upstream_gene_variant	MROH2A	24097068		4.3e-05	0.94[0.91,0.97]	0.35								5e-08	0.02 [0.01,0.03]
rs7412	chr19:44908822	C	missense_variant	APOE	25961943		7.1e-05	1.07[1.04,1.11]	0.45		8e-239	0.27 [0.25,0.28]
rs2618568	chr20:17863324	C	intergenic_variant	0	25961943		7.6e-05	0.96[0.94,0.98]	0.15		2e-12	0.03 [0.02,0.04]
rs2618568	chr20:17863324	C	intergenic_variant	0	25961943		7.6e-05	0.96[0.94,0.98]	0.15								7e-15	0.03 [0.02,0.04]
rs12967135	chr18:60181790	A	intergenic_variant	0	20686565		0.00011	0.96[0.94,0.98]	0.4					7e-09	0.03 [0.02,0.04]
rs2954029	chr8:125478730	T	intergenic_variant	0	24097068		0.00058	0.97[0.95,0.99]	0.17		2e-65	0.04 [0.04,0.05]
rs2954029	chr8:125478730	T	intergenic_variant	0	24097068		0.00058	0.97[0.95,0.99]	0.17											1e-107	0.03 [0.03,0.04]
rs2954029	chr8:125478730	T	intergenic_variant	0	24097068		0.00058	0.97[0.95,0.99]	0.17								2e-50	0.04 [0.03,0.04]
rs2954029	chr8:125478730	T	intergenic_variant	0	24097068		0.00058	1.03[1.01,1.05]	0.17					3e-29	0.04 [0.03,0.04]
rs4420638	chr19:44919689	G	downstream_gene_variant	APOE	24097068		0.00068	1.04[1.02,1.07]	0.4					2e-21	0.06 [0.05,0.08]
rs1121980	chr16:53775335	A	intron_variant	FTO	24097068		0.00074	1.03[1.01,1.05]	0.52											3e-08	0.01 [0.01,0.01]
rs1121980	chr16:53775335	A	intron_variant	FTO	24097068		0.00074	0.97[0.95,0.99]	0.52					7e-09	0.02 [0.01,0.03]
rs77542162	chr17:69085137	G	missense_variant	ABCA6	25961943		0.00076	0.90[0.84,0.96]	0.31		2e-13	0.12 [0.08,0.15]
rs77542162	chr17:69085137	G	missense_variant	ABCA6	25961943		0.00076	0.90[0.84,0.96]	0.31								2e-18	0.14 [0.11,0.17]
rs838880	chr12:124777047	C	downstream_gene_variant	SCARB1	24097068		0.00095	0.97[0.95,0.99]	0.84					6e-32	0.05 [0.04,0.05]
rs2013208	chr3:50091966	T	intron_variant	MST1R	24097068		0.001	1.03[1.01,1.05]	0.47					9e-12	0.02 [0.02,0.03]
rs2412710	chr15:42391589	A	intron_variant	PLA2G4F	24097068		0.0016	1.11[1.04,1.18]	0.99											2e-11	0.04 [0.03,0.06]
rs2235776	chr22:43982119	C	intron_variant	SAMM50	26780889		0.0018	0.96[0.93,0.98]	0.22		3e-08	0.02 [0.01,0.02]
rs2929282	chr15:43953733	T	intron_variant	FRMD5	20686565		0.0029	1.07[1.02,1.12]	0.93											2e-11	0.03 [0.02,0.04]
rs11065987	chr12:111634620	G	intergenic_variant	ALDH2	24097068		0.0036	0.97[0.95,0.99]	0.89		2e-16	0.02 [0.02,0.03]
rs11065987	chr12:111634620	G	intergenic_variant	ALDH2	24097068		0.0036	0.97[0.95,0.99]	0.89								1e-11	0.02 [0.01,0.02]
rs964184	chr11:116778201	C	3_prime_UTR_variant	ZPR1	24097068		0.0038	1.04[1.01,1.07]	0.71					6e-48	0.10 [0.09,0.11]
rs964184	chr11:116778201	G	3_prime_UTR_variant	ZPR1	20686565		0.0038	0.96[0.93,0.99]	0.71											7e-240	0.11 [0.11,0.12]
rs964184	chr11:116778201	G	3_prime_UTR_variant	ZPR1	20686565		0.0038	0.96[0.93,0.99]	0.71		6e-57	0.08 [0.07,0.09]
rs964184	chr11:116778201	G	3_prime_UTR_variant	ZPR1	20686565		0.0038	0.96[0.93,0.99]	0.71								1e-26	0.06 [0.05,0.07]
rs10038095	chr5:75341886	T	intron_variant	HMGCR	25961943		0.0046	1.03[1.01,1.05]	0.85		3e-43	0.05 [0.05,0.06]
rs3843482	chr5:75343434	G	intron_variant	HMGCR	25961943		0.0052	1.03[1.01,1.05]	0.84								2e-45	0.06 [0.05,0.06]
rs1042034	chr2:21002409	C	missense_variant	APOB	20686565		0.0061	0.97[0.95,0.99]	0.36											1e-45	0.04 [0.03,0.05]
rs1042034	chr2:21002409	C	missense_variant	APOB	20686565		0.0061	1.03[1.01,1.06]	0.36					1e-30	0.06 [0.05,0.07]
rs2920503	chr3:12282731	T	intergenic_variant	PPARG	25961943		0.0064	0.97[0.95,0.99]	0.072								3e-10	0.03 [0.02,0.03]
rs7640978	chr3:32491518	T	intron_variant	DYNC1LI1	24097068		0.0067	1.05[1.01,1.08]	1		2e-08	0.03 [0.02,0.03]
rs7640978	chr3:32491518	T	intron_variant	DYNC1LI1	24097068		0.0067	1.05[1.01,1.08]	1								1e-08	0.03 [0.02,0.03]
rs13326165	chr3:52498102	A	intron_variant	STAB1	24097068		0.01	0.97[0.95,0.99]	0.42					9e-11	0.03 [0.02,0.04]
rs1367117	chr2:21041028	A	missense_variant	APOB	24097068		0.017	0.98[0.96,1.00]	0.71		3e-139	0.07 [0.06,0.07]
rs1367117	chr2:21041028	A	missense_variant	APOB	24097068		0.017	0.98[0.96,1.00]	0.71								1e-182	0.08 [0.07,0.08]
rs1800562	chr6:26092913	A	missense_variant	HFE	24097068		0.023	1.04[1.01,1.08]	0.56		2e-12	0.04 [0.03,0.05]
rs1800562	chr6:26092913	A	missense_variant	HFE	24097068		0.023	1.04[1.01,1.08]	0.56								8e-14	0.04 [0.03,0.05]
rs4253772	chr22:46231706	T	intron_variant	CDPF1	24097068		0.026	0.97[0.94,1.00]	0.85								3e-08	0.02 [0.01,0.03]
rs4253772	chr22:46231706	T	intron_variant	CDPF1	24097068		0.026	0.97[0.94,1.00]	0.85		1e-08	0.02 [0.01,0.03]
rs4650994	chr1:178546177	G	intergenic_variant	0	24097068		0.027	1.02[1.00,1.04]	0.32					7e-09	0.02 [0.01,0.03]
rs419132	chr6:32243022	G	intergenic_variant	0	25961943		0.028	1.03[1.00,1.05]	0.0012											5e-12	0.02 [0.02,0.03]
rs7206971	chr17:47347749	A	intron_variant	EFCAB13	25961943		0.028	1.02[1.00,1.04]	0.43		4e-13	0.03 [0.02,0.04]
rs7206971	chr17:47347749	A	intron_variant	EFCAB13	25961943		0.028	1.02[1.00,1.04]	0.43								4e-10	0.02 [0.02,0.03]
rs8017377	chr14:24414681	A	missense_variant	NYNRIN	24097068		0.028	1.02[1.00,1.04]	0.6								3e-15	0.02 [0.02,0.02]
rs77697917	chr17:43763481	C	upstream_gene_variant	CD300LG	25961943		0.029	1.06[1.01,1.12]	0.32					1e-14	0.15 [0.11,0.19]
rs77697917	chr17:43763481	T	upstream_gene_variant	CD300LG	25961943		0.029	1.06[1.01,1.12]	0.32											8e-13	0.07 [0.05,0.09]
rs181362	chr22:21577779	T	intron_variant	YDJC	24097068		0.031	0.97[0.95,1.00]	0.3					4e-18	0.04 [0.03,0.04]
rs45490496	chr14:104806341	A	downstream_gene_variant	ZBTB42	25961943		0.034	0.98[0.96,1.00]	0.21					8e-09	0.03 [0.02,0.04]
rs9488822	chr6:115991730	T	intron_variant	FRK	20686565		0.041	0.98[0.96,1.00]	0.33								3e-09	0.02 [0.01,0.02]
rs9488822	chr6:115991730	T	intron_variant	FRK	20686565		0.041	0.98[0.96,1.00]	0.33		2e-10	0.02 [0.01,0.03]
rs4297946	chr20:41182635	C	3_prime_UTR_variant	ZHX3	20686565		0.041	1.02[1.00,1.04]	0.76		3e-17	0.03 [0.02,0.03]
rs267733	chr1:150986360	G	missense_variant	ANXA9	24097068		0.043	0.97[0.95,1.00]	1								5e-09	0.02 [0.01,0.03]
rs2131925	chr1:62560271	G	intron_variant	ANGPTL3	24097068		0.047	0.98[0.96,1.00]	0.52								3e-32	0.03 [0.03,0.04]
rs2131925	chr1:62560271	G	intron_variant	ANGPTL3	24097068		0.047	0.98[0.96,1.00]	0.52		4e-80	0.05 [0.04,0.05]
rs2131925	chr1:62560271	G	intron_variant	ANGPTL3	24097068		0.047	0.98[0.96,1.00]	0.52											3e-74	0.03 [0.03,0.03]
rs2710642	chr2:62922422	G	intron_variant	EHBP1	24097068		0.05	1.02[1.00,1.04]	0.84								6e-09	0.02 [0.01,0.02]
rs4765127	chr12:123975620	T	upstream_gene_variant	CCDC92	20686565		0.052	1.02[1.00,1.04]	0.58					3e-10	0.03 [0.02,0.04]
rs884366	chr6:109252892	G	intron_variant	LOC100996634	26780889		0.052	0.98[0.96,1.00]	0.13					1e-08	0.01 [0.01,0.01]
rs11869286	chr17:39657603	G	intron_variant	STARD3	24097068		0.052	0.98[0.96,1.00]	0.57					3e-17	0.03 [0.02,0.04]
rs6882076	chr5:156963286	T	upstream_gene_variant	TIMD4	24097068		0.052	0.96[0.93,1.00]	1								3e-31	0.03 [0.03,0.04]
rs6882076	chr5:156963286	T	upstream_gene_variant	TIMD4	24097068		0.052	0.96[0.93,1.00]	1											2e-15	0.01 [0.01,0.02]
rs6882076	chr5:156963286	T	upstream_gene_variant	TIMD4	24097068		0.052	0.96[0.93,1.00]	1		5e-41	0.03 [0.03,0.04]
rs2255811	chr7:113082141	G	3_prime_UTR_variant	GPR85	25961943		0.056	1.02[1.00,1.04]	0.18											2e-08	0.02 [0.01,0.02]
rs7248104	chr19:7224420	A	intron_variant	INSR	24097068		0.057	1.02[1.00,1.04]	0.67											5e-10	0.01 [0.01,0.01]
rs514230	chr1:234722850	A	intergenic_variant	0	24097068		0.059	0.98[0.96,1.00]	0.88								9e-12	0.02 [0.02,0.03]
rs514230	chr1:234722850	A	intergenic_variant	0	20686565		0.059	0.98[0.96,1.00]	0.88								9e-12	0.02 [0.02,0.03]
rs557933	chr1:234717521	C	intergenic_variant	0	25961943		0.062	1.02[1.00,1.04]	0.7		2e-16	0.03 [0.02,0.04]
rs13238203	chr7:72664689	T	intron_variant	TYW1B	20686565		0.067	0.95[0.90,1.00]	0.88											1e-09	0.05 [0.04,0.07]
rs442177	chr4:87109109	G	intron_variant	AFF1	24097068		0.07	0.98[0.96,1.00]	0.64											1e-18	0.01 [0.01,0.02]
rs12027135	chr1:25449242	A	intron_variant	RHCE	24097068		0.07	0.98[0.96,1.00]	0.03		5e-12	0.02 [0.01,0.02]
rs12027135	chr1:25449242	A	intron_variant	RHCE	24097068		0.07	0.98[0.96,1.00]	0.03								2e-14	0.02 [0.01,0.03]
rs6029526	chr20:41043978	A	intron_variant	LPIN3	24097068		0.071	1.02[1.00,1.04]	0.81		1e-16	0.03 [0.02,0.03]
rs6029526	chr20:41043978	A	intron_variant	LPIN3	20686565		0.071	1.02[1.00,1.04]	0.81								3e-19	0.03 [0.02,0.04]
rs9376090	chr6:135090090	C	intergenic_variant	0	24097068		0.077	0.98[0.96,1.00]	0.22		3e-09	0.02 [0.01,0.02]
rs12145743	chr1:156730859	G	upstream_gene_variant	HDGF	24097068		0.078	0.98[0.96,1.00]	0.85					2e-08	0.02 [0.01,0.03]
rs2277862	chr20:35564866	T	intergenic_variant	C20orf173	24097068		0.079	0.98[0.95,1.00]	0.72		5e-11	0.02 [0.02,0.03]
rs2540948	chr2:65057489	C	intron_variant	CEP68	25961943		0.081	1.02[1.00,1.04]	0.66											7e-09	0.02 [0.01,0.02]
rs7134375	chr12:20320824	A	intergenic_variant	0	24097068		0.09	1.02[1.00,1.04]	0.007					1e-08	0.02 [0.01,0.03]
rs10019888	chr4:26061368	G	intergenic_variant	0	24097068		0.091	0.98[0.95,1.00]	0.79					5e-08	0.03 [0.02,0.04]
rs182616603	chr4:74219015	T	intron_variant	EPGN	25961943		0.096	0.88[0.75,1.02]	0.066								2e-12	0.20 [0.14,0.26]
rs6511720	chr19:11091630	T	intron_variant	LDLR	24097068		0.098	0.98[0.95,1.00]	0.24		5e-202	0.12 [0.11,0.13]
rs6511720	chr19:11091630	T	intron_variant	LDLR	24097068		0.098	0.98[0.95,1.00]	0.24								4e-262	0.15 [0.14,0.16]
rs4722551	chr7:25952206	C	intergenic_variant	0	24097068		0.12	0.98[0.96,1.01]	0.56		7e-09	0.02 [0.01,0.03]
rs4722551	chr7:25952206	C	intergenic_variant	0	24097068		0.12	0.98[0.96,1.01]	0.56								4e-14	0.03 [0.02,0.03]
rs13107325	chr4:102267552	T	missense_variant	SLC39A8	24097068		0.13	0.97[0.93,1.01]	0.7					1e-15	0.07 [0.05,0.08]
rs7121538	chr11:14482917	C	intron_variant	PSMA1	26780889		0.13	1.02[0.99,1.05]	0.73					2e-08	0.01 [0.01,0.02]
rs4731702	chr7:130748625	T	intergenic_variant	KLF14	24097068		0.14	1.01[1.00,1.03]	0.64					5e-17	0.03 [0.02,0.03]
rs3822072	chr4:88820118	A	intron_variant	FAM13A	24097068		0.16	1.01[0.99,1.03]	0.56					4e-12	0.02 [0.02,0.03]
rs7395662	chr11:48497341	G	intergenic_variant	OR4A47	19060911		0.16	1.01[0.99,1.03]	0.25					6e-11	0.05 [0.04,0.07]
rs2652834	chr15:63104668	A	intergenic_variant	TPM1	24097068		0.17	1.02[0.99,1.04]	0.44					4e-11	0.03 [0.02,0.03]
rs2287623	chr2:168973645	G	intron_variant	ABCB11	24097068		0.18	0.99[0.97,1.01]	0.027		4e-12	0.02 [0.01,0.02]
rs13132430	chr4:99302913	A	downstream_gene_variant	ADH1B	25961943		0.18	1.07[0.97,1.18]	0.83					1e-08	0.15 [0.10,0.20]
rs4530754	chr5:123519722	G	intron_variant	CSNK1G3	24097068		0.18	0.99[0.97,1.01]	0.44		2e-09	0.02 [0.01,0.02]
rs4530754	chr5:123519722	G	intron_variant	CSNK1G3	24097068		0.18	0.99[0.97,1.01]	0.44								4e-12	0.02 [0.01,0.02]
rs4148008	chr17:68879153	G	intron_variant	ABCA8	24097068		0.18	0.99[0.97,1.01]	0.99					1e-12	0.03 [0.02,0.03]
rs6805251	chr3:119841759	T	intron_variant	GSK3B	24097068		0.18	1.01[0.99,1.03]	0.095					1e-08	0.02 [0.01,0.03]
rs191448950	chr1:55119171	G	intron_variant	USP24	25961943		0.19	1.07[0.96,1.20]	0.022		6e-73	0.30 [0.27,0.34]
rs79588679	chr18:22327807	T	intergenic_variant	0	25961943		0.2	0.98[0.96,1.01]	0.2								4e-08	0.03 [0.02,0.04]
rs4917014	chr7:50266267	G	intergenic_variant	0	24097068		0.2	1.01[0.99,1.04]	1					1e-08	0.02 [0.01,0.03]
rs6065906	chr20:45925376	C	intergenic_variant	PCIF1	24097068		0.21	0.99[0.96,1.01]	0.7					5e-40	0.06 [0.05,0.06]
rs6065906	chr20:45925376	C	intergenic_variant	PCIF1	24097068		0.21	1.01[0.99,1.04]	0.7											2e-34	0.02 [0.02,0.03]
rs11603023	chr11:118615352	T	intron_variant	PHLDB1	24097068		0.23	0.99[0.97,1.01]	0.17		1e-08	0.01 [0.01,0.02]
rs12748152	chr1:26811902	T	intergenic_variant	KDF1	24097068		0.23	0.98[0.95,1.01]	0.76					1e-15	0.05 [0.04,0.06]
rs12748152	chr1:26811902	T	intergenic_variant	KDF1	24097068		0.23	1.02[0.99,1.05]	0.76											1e-09	0.02 [0.01,0.02]
rs12748152	chr1:26811902	T	intergenic_variant	KDF1	24097068		0.23	1.02[0.99,1.05]	0.76								3e-12	0.03 [0.02,0.04]
rs998584	chr6:43790159	A	downstream_gene_variant	VEGFA	24097068		0.23	0.99[0.97,1.01]	0.26											3e-15	0.22 [0.17,0.28]
rs998584	chr6:43790159	A	downstream_gene_variant	VEGFA	24097068		0.23	1.01[0.99,1.03]	0.26					2e-11	0.02 [0.02,0.03]
rs10128711	chr11:18611437	T	intron_variant	SPTY2D1	24097068		0.24	1.01[0.99,1.03]	0.94		1e-11	0.02 [0.01,0.03]
rs12801636	chr11:65623846	A	intron_variant	PCNXL3	24097068		0.24	0.98[0.93,1.02]	1					3e-08	0.02 [0.01,0.03]
rs438811	chr19:44913484	T	upstream_gene_variant	APOC1	25961943		0.24	0.99[0.97,1.01]	0.63											9e-37	0.04 [0.03,0.05]
rs2255141	chr10:112174128	A	intron_variant	GPAM	24097068		0.27	0.99[0.97,1.01]	0.49								1e-13	0.02 [0.01,0.03]
rs2255141	chr10:112174128	A	intron_variant	GPAM	24097068		0.27	0.99[0.97,1.01]	0.49		7e-16	0.02 [0.02,0.03]
rs11246602	chr11:54607190	G	upstream_gene_variant	OR4C46	24097068		0.27	0.98[0.96,1.01]	0.73					2e-10	0.03 [0.02,0.04]
rs2925979	chr16:81501185	T	intron_variant	CMIP	24097068		0.29	0.99[0.97,1.01]	0.059					1e-19	0.03 [0.03,0.04]
rs2293889	chr8:115586972	T	intron_variant	TRPS1	24097068		0.29	1.01[0.99,1.03]	0.77					4e-17	0.03 [0.02,0.04]
rs6831256	chr4:3471412	G	intron_variant	DOK7	24097068		0.29	1.01[0.99,1.03]	0.87								2e-08	0.01 [0.01,0.02]
rs6831256	chr4:3471412	G	intron_variant	DOK7	24097068		0.29	1.01[0.99,1.03]	0.87											2e-12	0.01 [0.01,0.02]
rs6831256	chr4:3471412	G	intron_variant	DOK7	24097068		0.29	1.01[0.99,1.03]	0.87		1e-10	0.02 [0.01,0.02]
rs10195252	chr2:164656581	C	intergenic_variant	COBLL1	20686565		0.3	1.01[0.99,1.03]	1											2e-10	0.01 [0.01,0.02]
rs116843064	chr19:8364439	G	missense_variant	ANGPTL4	25961943		0.31	1.03[0.97,1.10]	0.67											4e-15	0.08 [0.06,0.10]
rs116843064	chr19:8364439	A	missense_variant	ANGPTL4	25961943		0.31	1.03[0.97,1.10]	0.67					2e-14	0.16 [0.12,0.20]
rs3757354	chr6:16127176	T	upstream_gene_variant	MYLIP	24097068		0.32	0.99[0.97,1.01]	0.34								2e-17	0.03 [0.02,0.03]
rs3757354	chr6:16127176	T	upstream_gene_variant	MYLIP	24097068		0.32	0.99[0.97,1.01]	0.34		2e-15	0.02 [0.02,0.03]
rs7395581	chr11:47224846	G	intron_variant	ACP2	25961943		0.33	0.99[0.97,1.01]	0.43					2e-21	0.05 [0.04,0.06]
rs7570971	chr2:135080336	A	intron_variant	ZRANB3	24097068		0.33	0.99[0.97,1.01]	0.69		1e-13	0.02 [0.01,0.03]
rs12328675	chr2:164684290	C	3_prime_UTR_variant	COBLL1	24097068		0.33	0.99[0.96,1.01]	0.89					2e-15	0.04 [0.03,0.05]
rs3764261	chr16:56959412	A	upstream_gene_variant	CETP	24097068		0.34	1.01[0.99,1.03]	0.47		4e-31	0.03 [0.03,0.04]
rs3764261	chr16:56959412	A	upstream_gene_variant	CETP	24097068		0.34	1.01[0.99,1.03]	0.47					1e-300	0.23 [0.22,0.24]
rs3764261	chr16:56959412	A	upstream_gene_variant	CETP	20686565		0.34	1.01[0.99,1.03]	0.47					1e-300	0.22 [0.21,0.23]
rs3764261	chr16:56959412	A	upstream_gene_variant	CETP	24097068		0.34	0.99[0.97,1.01]	0.47								2e-34	0.04 [0.03,0.04]
rs3764261	chr16:56959412	A	upstream_gene_variant	CETP	24097068		0.34	0.99[0.97,1.01]	0.47											2e-25	0.02 [0.01,0.02]
rs9275052	chr6:32680379	A	intergenic_variant	0	25961943		0.34	0.99[0.97,1.01]	0.18					4e-08	0.03 [0.02,0.04]
rs731839	chr19:33408159	G	intron_variant	PEPD	24097068		0.35	0.99[0.97,1.01]	0.091											3e-09	0.01 [0.01,0.01]
rs731839	chr19:33408159	G	intron_variant	PEPD	24097068		0.35	1.01[0.99,1.03]	0.091					3e-09	0.02 [0.01,0.03]
rs17231506	chr16:56960616	T	upstream_gene_variant	CETP	25961943		0.35	1.01[0.99,1.03]	0.46					1e-300	0.21 [0.20,0.22]
rs4660293	chr1:39562508	G	intron_variant	BMP8A	24097068		0.36	0.99[0.97,1.01]	0.32					3e-18	0.03 [0.03,0.04]
rs11776767	chr8:10826419	C	intron_variant	PINX1	24097068		0.36	1.01[0.99,1.03]	0.95											3e-11	0.01 [0.01,0.01]
rs1495741	chr8:18415371	G	intergenic_variant	0	20686565		0.36	0.99[0.97,1.01]	0.74		2e-09	0.02 [0.01,0.02]
rs1495741	chr8:18415371	G	intergenic_variant	0	20686565		0.36	0.99[0.97,1.01]	0.74											4e-14	0.02 [0.01,0.02]
rs4883201	chr12:8929985	G	intron_variant	M6PR	24097068		0.36	1.01[0.98,1.04]	0.76		2e-09	0.02 [0.02,0.03]
rs5756931	chr22:38150026	C	intron_variant	PLA2G6	24097068		0.36	0.99[0.97,1.01]	0.42											3e-08	0.01 [0.01,0.01]
rs60873279	chr4:72830992	T	intergenic_variant	0	25961943		0.36	1.29[0.75,2.23]	0.37		2e-09	0.20 [0.13,0.26]
rs55714927	chr17:7176997	C	synonymous_variant	ASGR1	25961943		0.37	1.01[0.99,1.03]	0.26								9e-12	0.04 [0.03,0.05]
rs55714927	chr17:7176997	C	synonymous_variant	ASGR1	25961943		0.37	1.01[0.99,1.03]	0.26		7e-12	0.04 [0.03,0.05]
rs4846914	chr1:230159944	G	intron_variant	GALNT2	24097068		0.39	0.99[0.97,1.01]	0.17					4e-41	0.05 [0.04,0.05]
rs4846914	chr1:230159944	G	intron_variant	GALNT2	24097068		0.39	1.01[0.99,1.03]	0.17											7e-31	0.02 [0.02,0.02]
rs2814982	chr6:34578783	T	intergenic_variant	0	24097068		0.39	0.99[0.96,1.02]	0.85		4e-15	0.03 [0.02,0.04]
rs1832007	chr10:5212884	G	intron_variant	AKR1C4	24097068		0.4	1.01[0.99,1.04]	0.2											2e-12	0.01 [0.01,0.02]
rs2737229	chr8:115636338	C	intron_variant	TRPS1	20686565		0.4	1.01[0.99,1.03]	0.46		2e-08	0.02 [0.01,0.03]
rs2000999	chr16:72074194	A	intron_variant	DHX38	24097068		0.4	1.01[0.99,1.04]	0.91								4e-41	0.04 [0.04,0.05]
rs2000999	chr16:72074194	A	intron_variant	DHX38	24097068		0.4	1.01[0.99,1.04]	0.91		7e-41	0.04 [0.03,0.05]
rs6450176	chr5:54002195	A	intron_variant	ARL15	24097068		0.4	1.01[0.99,1.03]	0.95					7e-10	0.02 [0.02,0.03]
rs386000	chr19:54288907	C	intergenic_variant	0	24097068		0.43	1.02[0.97,1.06]	1					3e-23	0.05 [0.04,0.05]
rs3136441	chr11:46721697	C	intron_variant	F2	24097068		0.44	0.99[0.96,1.02]	0.76					7e-29	0.05 [0.04,0.06]
rs340839	chr1:213988477	A	5_prime_UTR_variant	PROX1	25961943		0.44	0.99[0.97,1.01]	0.55											4e-10	0.02 [0.01,0.02]
rs3198697	chr16:15036083	T	synonymous_variant	PDXDC1	24097068		0.44	1.01[0.99,1.03]	0.3											2e-08	0.01 [0.01,0.01]
rs9686661	chr5:56565959	T	intron_variant	LOC101928448	24097068		0.45	1.01[0.99,1.03]	0.024											3e-16	0.02 [0.01,0.02]
rs1532085	chr15:58391167	A	intergenic_variant	0	24097068		0.46	0.99[0.97,1.01]	0.37											2e-18	0.01 [0.01,0.02]
rs1532085	chr15:58391167	A	intergenic_variant	0	24097068		0.46	0.99[0.97,1.01]	0.37					1e-188	0.10 [0.10,0.11]
rs1532085	chr15:58391167	A	intergenic_variant	0	24097068		0.46	0.99[0.97,1.01]	0.37		7e-47	0.04 [0.03,0.04]
rs2972146	chr2:226235982	G	intergenic_variant	0	24097068		0.46	0.99[0.97,1.01]	0.16											3e-15	0.01 [0.01,0.02]
rs2972146	chr2:226235982	G	intergenic_variant	0	24097068		0.46	1.01[0.99,1.03]	0.16					2e-17	0.03 [0.02,0.04]
rs138777	chr22:35315105	A	intron_variant	HMGXB4	24097068		0.46	0.99[0.97,1.01]	0.23		5e-08	0.01 [0.01,0.02]
rs645040	chr3:136207780	G	intergenic_variant	PCCB	24097068		0.46	0.99[0.97,1.01]	0.2											2e-12	0.01 [0.01,0.02]
rs6657811	chr1:109264661	T	intron_variant	CELSR2	25961943		0.47	1.01[0.98,1.04]	0.38					2e-09	0.05 [0.03,0.07]
rs11613352	chr12:57398797	T	intergenic_variant	INHBC	24097068		0.48	1.01[0.99,1.03]	0.58											9e-14	0.01 [0.01,0.02]
rs11613352	chr12:57398797	T	intergenic_variant	INHBC	24097068		0.48	0.99[0.97,1.01]	0.58					2e-13	0.03 [0.02,0.03]
rs629301	chr1:109275684	G	3_prime_UTR_variant	CELSR2	24097068		0.49	0.99[0.97,1.01]	0.22		2e-170	0.09 [0.08,0.09]
rs629301	chr1:109275684	G	3_prime_UTR_variant	CELSR2	24097068		0.49	0.99[0.97,1.01]	0.22								5e-241	0.11 [0.10,0.12]
rs1997243	chr7:1044141	G	upstream_gene_variant	GPR146	24097068		0.53	1.01[0.98,1.04]	0.66		3e-10	0.02 [0.02,0.03]
rs737337	chr19:11236817	C	synonymous_variant	DOCK6	24097068		0.53	0.99[0.96,1.02]	0.058					5e-17	0.05 [0.04,0.07]
rs1077514	chr1:23439740	C	intron_variant	TCEA3	24097068		0.53	1.01[0.98,1.04]	0.66		6e-09	0.02 [0.01,0.03]
rs7188861	chr16:11360793	A	intergenic_variant	0	25961943		0.53	0.99[0.97,1.02]	0.2					7e-09	0.04 [0.03,0.05]
rs2290547	chr3:47019693	A	intron_variant	NBEAL2	24097068		0.54	1.01[0.98,1.03]	0.43					4e-09	0.03 [0.02,0.04]
rs10904908	chr10:17218291	G	intergenic_variant	VIM	24097068		0.55	1.01[0.99,1.02]	0.38		3e-11	0.02 [0.01,0.02]
rs17695224	chr19:51820963	A	intron_variant	FPR3	24097068		0.55	1.01[0.99,1.03]	0.99					2e-13	0.03 [0.02,0.04]
rs140244541	chr2:202943809	G	intron_variant	CARF	25961943		0.56	0.99[0.97,1.02]	0.57								6e-09	0.03 [0.02,0.04]
rs1689800	chr1:182199750	G	intergenic_variant	0	24097068		0.57	1.01[0.99,1.03]	0.52					5e-20	0.03 [0.03,0.04]
rs1936800	chr6:127114919	C	upstream_gene_variant	RSPO3	24097068		0.57	1.01[0.99,1.02]	0.32											3e-08	0.01 [0.01,0.01]
rs1936800	chr6:127114919	C	upstream_gene_variant	RSPO3	24097068		0.57	0.99[0.98,1.01]	0.32					3e-10	0.02 [0.01,0.03]
rs10102164	chr8:54509054	A	intergenic_variant	0	24097068		0.58	0.99[0.97,1.02]	0.033								4e-11	0.02 [0.02,0.03]
rs10102164	chr8:54509054	A	intergenic_variant	0	24097068		0.58	0.99[0.97,1.02]	0.033		5e-11	0.02 [0.01,0.03]
rs17404153	chr3:132444356	T	intron_variant	ACAD11	24097068		0.6	1.01[0.98,1.04]	0.31								2e-09	0.02 [0.02,0.03]
rs17585887	chr6:139514361	T	intergenic_variant	0	25961943		0.6	1.00[0.99,1.02]	0.043											7e-11	0.02 [0.01,0.02]
rs117492019	chr19:58170494	T	intergenic_variant	0	25961943		0.61	0.99[0.97,1.02]	0.79								1e-08	0.03 [0.02,0.04]
rs4129767	chr17:78407903	G	intron_variant	PGS1	24097068		0.64	1.00[0.99,1.02]	0.13					2e-11	0.02 [0.02,0.03]
rs605066	chr6:139508529	C	intergenic_variant	0	24097068		0.64	1.00[0.98,1.01]	0.047					3e-08	0.03 [0.02,0.04]
rs605066	chr6:139508529	C	intergenic_variant	0	20686565		0.64	1.00[0.98,1.01]	0.047					3e-08	0.03 [0.02,0.03]
rs2068888	chr10:93079885	A	downstream_gene_variant	CYP26A1	24097068		0.65	1.00[0.99,1.02]	0.69											2e-11	0.01 [0.01,0.01]
rs4791641	chr17:8257831	C	missense_variant	PFAS	26780889		0.66	1.00[0.99,1.02]	0.92								1e-08	0.01 [0.01,0.01]
rs1883711	chr20:40551182	C	intergenic_variant	0	25961943		0.67	1.01[0.96,1.07]	0.28								4e-16	0.10 [0.07,0.12]
rs1883711	chr20:40551182	C	intergenic_variant	0	25961943		0.67	1.01[0.96,1.07]	0.28		2e-15	0.10 [0.07,0.12]
rs28453840	chr2:135765371	G	intron_variant	UBXN4	25961943		0.67	0.99[0.97,1.02]	0.6		3e-09	0.03 [0.02,0.04]
rs1564348	chr6:160157828	C	intron_variant	SLC22A1	24097068		0.68	0.99[0.97,1.02]	0.3								3e-21	0.03 [0.03,0.04]
rs1564348	chr6:160157828	C	intron_variant	SLC22A1	24097068		0.68	0.99[0.97,1.02]	0.3		3e-23	0.03 [0.03,0.04]
rs7241918	chr18:49634583	G	intergenic_variant	0	20686565		0.68	1.00[0.98,1.03]	0.25					3e-49	0.09 [0.07,0.10]
rs7134594	chr12:109562388	C	intron_variant	MMAB	20686565		0.71	1.00[0.99,1.02]	0.57					7e-15	0.03 [0.02,0.04]
rs4142995	chr7:17879635	T	intron_variant	SNX13	24097068		0.72	1.00[0.98,1.02]	0.49					9e-12	0.02 [0.02,0.03]
rs193042029	chr17:4764689	G	intergenic_variant	0	25961943		0.72	1.03[0.86,1.23]	0.54											8e-09	0.07 [0.05,0.10]
rs11591147	chr1:55039974	G	missense_variant	PCSK9	25961943		0.72	1.01[0.94,1.09]	0.059								2e-92	0.34 [0.30,0.37]
rs2758886	chr6:39283061	A	intergenic_variant	KCNK17	24097068		0.74	0.99[0.96,1.03]	0		3e-08	0.02 [0.01,0.02]
rs7759633	chr6:160649958	G	intron_variant	LPA	25961943		0.75	1.00[0.98,1.03]	0.26											9e-09	0.02 [0.01,0.03]
rs78058190	chr2:218835276	A	upstream_gene_variant	PRKAG3	25961943		0.76	0.99[0.95,1.04]	0.54					6e-12	0.12 [0.09,0.16]
rs4942486	chr13:32379251	T	intron_variant	N4BP2L1	24097068		0.77	1.00[0.98,1.02]	0.28								2e-11	0.02 [0.01,0.02]
rs2030746	chr2:120551912	T	intergenic_variant	0	24097068		0.77	1.00[0.98,1.02]	0.81								9e-09	0.01 [0.01,0.02]
rs12670798	chr7:21567734	C	intron_variant	DNAH11	24097068		0.78	1.00[0.98,1.02]	0.64		1e-16	0.02 [0.02,0.03]
rs11649653	chr16:30907166	G	downstream_gene_variant	CTF1	20686565		0.78	1.00[0.98,1.02]	0.086											3e-08	0.01 [0.01,0.02]
rs9987289	chr8:9325848	A	intergenic_variant	0	24097068		0.78	1.00[0.97,1.04]	0.64								9e-24	0.05 [0.04,0.06]
rs9987289	chr8:9325848	A	intergenic_variant	0	24097068		0.78	1.00[0.97,1.04]	0.64					2e-41	0.08 [0.07,0.09]
rs9987289	chr8:9325848	A	intergenic_variant	0	24097068		0.78	1.00[0.97,1.04]	0.64		2e-36	0.06 [0.05,0.06]
rs483465	chr3:136329135	A	intron_variant	PCCB	25961943		0.81	1.00[0.98,1.02]	0.13					4e-10	0.04 [0.03,0.05]
rs2254287	chr6:33176171	G	intron_variant	COL11A2	18193043		0.81	1.00[0.98,1.02]	0.051								5e-08	0.04 [0.02,0.05]
rs10401969	chr19:19296909	C	intron_variant	TM6SF2	24097068		0.82	1.00[0.96,1.03]	0.26		4e-77	0.09 [0.08,0.10]
rs10401969	chr19:19296909	C	intron_variant	TM6SF2	24097068		0.82	1.00[0.96,1.03]	0.26								3e-54	0.08 [0.07,0.09]
rs10401969	chr19:19296909	C	intron_variant	TM6SF2	24097068		0.82	1.00[0.96,1.03]	0.26											1e-69	0.06 [0.05,0.06]
rs186696265	chr6:160690668	T	intergenic_variant	0	25961943		0.83	1.01[0.93,1.09]	0.51								4e-14	0.17 [0.12,0.21]
rs3780181	chr9:2640759	G	intron_variant	VLDLR	24097068		0.84	1.00[0.96,1.03]	0.3		7e-10	0.03 [0.02,0.04]
rs3780181	chr9:2640759	G	intron_variant	VLDLR	24097068		0.84	1.00[0.96,1.03]	0.3								2e-09	0.03 [0.02,0.04]
rs7635838	chr3:11371130	T	intron_variant	ATG7	25961943		0.85	1.00[0.98,1.02]	0.49					2e-09	0.03 [0.02,0.04]
rs16942887	chr16:67894139	A	intron_variant	NRN1L	24097068		0.85	1.00[0.97,1.03]	0.89					8e-54	0.08 [0.07,0.09]
rs12983728	chr19:58159900	A	intergenic_variant	ZNF329	25961943		0.86	1.00[0.97,1.02]	0.42		5e-08	0.03 [0.02,0.04]
rs7941030	chr11:122651667	C	upstream_gene_variant	UBASH3B	24097068		0.86	1.00[0.98,1.02]	0.94		2e-14	0.02 [0.01,0.02]
rs7941030	chr11:122651667	C	upstream_gene_variant	UBASH3B	24097068		0.86	1.00[0.98,1.02]	0.94					1e-14	0.03 [0.02,0.03]
rs2072183	chr7:44539581	C	synonymous_variant	NPC1L1	24097068		0.87	1.00[0.98,1.02]	0.12								7e-16	0.03 [0.02,0.03]
rs2072183	chr7:44539581	C	synonymous_variant	NPC1L1	24097068		0.87	1.00[0.98,1.02]	0.12		4e-15	0.02 [0.02,0.03]
rs12678919	chr8:19986711	G	intergenic_variant	LPL	24097068		0.88	1.00[0.97,1.03]	0.18					1e-149	0.15 [0.14,0.16]
rs12678919	chr8:19986711	G	intergenic_variant	LPL	24097068		0.88	1.00[0.97,1.03]	0.18											2e-199	0.08 [0.07,0.08]
rs10490626	chr2:118078265	A	intergenic_variant	CCDC93	24097068		0.89	1.00[0.97,1.04]	0.077								2e-12	0.03 [0.02,0.04]
rs11164654	chr1:92502755	C	intergenic_variant	C1orf146	25961943		0.9	1.00[0.98,1.02]	0.17		1e-09	0.03 [0.02,0.04]
rs11164654	chr1:92502755	C	intergenic_variant	C1orf146	25961943		0.9	1.00[0.98,1.02]	0.17								2e-08	0.03 [0.02,0.04]
rs11694172	chr2:202667581	G	intron_variant	FAM117B	24097068		0.9	1.00[0.98,1.02]	0.77		2e-09	0.02 [0.01,0.02]
rs5763662	chr22:29982714	T	intron_variant	ASCC2	24097068		0.91	1.00[0.94,1.07]	0.43								1e-08	0.05 [0.03,0.07]
rs1883025	chr9:104902020	T	intron_variant	ABCA1	24097068		0.92	1.00[0.98,1.02]	0.59		6e-53	0.04 [0.04,0.05]
rs1883025	chr9:104902020	T	intron_variant	ABCA1	24097068		0.92	1.00[0.98,1.02]	0.59					2e-65	0.07 [0.06,0.07]
rs3177928	chr6:32444658	A	3_prime_UTR_variant	HLA-DRA	24097068		0.93	1.00[0.97,1.02]	0.41		1e-21	0.03 [0.03,0.04]
rs3177928	chr6:32444658	A	3_prime_UTR_variant	HLA-DRA	24097068		0.93	1.00[0.97,1.02]	0.41								3e-17	0.03 [0.02,0.04]
rs56130071	chr7:21559135	C	intron_variant	DNAH11	25961943		0.94	1.00[0.98,1.02]	0.55								2e-14	0.04 [0.03,0.05]
rs17173637	chr7:150832361	C	intergenic_variant	0	24097068		0.94	1.00[0.97,1.04]	0.33					2e-08	0.03 [0.02,0.05]
rs1250229	chr2:215439661	T	upstream_gene_variant	FN1	24097068		0.95	1.00[0.98,1.02]	0.58								3e-08	0.02 [0.01,0.02]
rs1250229	chr2:215439661	C	upstream_gene_variant	FN1	26780889		0.95	1.00[0.98,1.02]	0.58		1e-08	0.01 [0.01,0.02]
rs13315871	chr3:58395560	A	intron_variant	PXK	24097068		0.95	1.00[0.97,1.03]	0.68		4e-08	0.02 [0.02,0.03]
rs2764209	chr6:34729337	T	intergenic_variant	0	25961943		0.97	1.00[0.98,1.02]	0.22					6e-10	0.04 [0.03,0.05]
rs499974	chr11:75743976	A	intergenic_variant	0	24097068		0.98	1.00[0.98,1.03]	0.16					1e-08	0.02 [0.02,0.03]
