# Supplementary material for: Genome-wide association meta-analysis yields 20 loci associated with gallstone disease
Source: Nat Commun. 2018 Nov 30;9:5101. doi: 10.1038/s41467-018-07460-y (PMC6269469; doi:10.1038/s41467-018-07460-y)
Supplement: Supplementary file 13 — Supplementary Data 10 [file 41467_2018_7460_MOESM13_ESM.xlsx]

## Sheet: Supplementary Data 10
Supplementary Data 10: Gallstone association of variants in genes linked to maturity onset diabetes of the young (MODY). Comb_Pval = combined P-value for Iceland and UK, OR = combined odds ratio for Iceland and UK, omim_id = OMIM disease id, clinvar_pathogenicity = pathogenicity status of variant in the clinvar database, clinvar_disease = disease linked to variant in clinvar database
rsName	Chrom	Pos	Effect allele	coding effect	Gene	OR	comb_Pval	omim_id	disease_name	clinvar_pathogenicity	clinvar_disease
rs1800961	chr20	44413724	T	missense_variant	HNF4A	1.29[1.23,1.35]	5.7e-26	OMIM:125850	MODY, TYPE I	NA	NA
rs2393775	chr12	120986771	A	intron_variant	HNF1A	0.92[0.90,0.94]	4.89e-17	OMIM:600496	MODY, TYPE III	NA	NA
rs2393776	chr12	120986603	A	intron_variant	HNF1A	0.92[0.90,0.94]	4.93e-17	OMIM:600496	MODY, TYPE III	NA	NA
rs9738226	chr12	120985856	G	intron_variant	HNF1A	0.92[0.90,0.94]	5.01e-17	OMIM:600496	MODY, TYPE III	NA	NA
rs2393791	chr12	120986153	T	intron_variant	HNF1A	0.92[0.90,0.94]	5.23e-17	OMIM:600496	MODY, TYPE III	NA	NA
rs7310409	chr12	120987058	G	intron_variant	HNF1A	0.92[0.90,0.94]	6.03e-17	OMIM:600496	MODY, TYPE III	NA	NA
rs7970695	chr12	120985573	A	intron_variant	HNF1A	0.92[0.90,0.94]	7.28e-17	OMIM:600496	MODY, TYPE III	NA	NA
rs548416495	chr12	120986671	T	intron_variant	HNF1A	0.91[0.89,0.93]	8.75e-17	OMIM:600496	MODY, TYPE III	NA	NA
rs576184412	chr12	120987589	AATATATAT	intron_variant	HNF1A	1.10[1.07,1.12]	1.73e-16	OMIM:600496	MODY, TYPE III	NA	NA
rs7979473	chr12	120982457	G	intron_variant	HNF1A	0.92[0.91,0.94]	1.96e-16	OMIM:600496	MODY, TYPE III	NA	NA
rs7979478	chr12	120982460	G	intron_variant	HNF1A	0.92[0.91,0.94]	2.68e-16	OMIM:600496	MODY, TYPE III	NA	NA
rs1169294	chr12	120988791	A	intron_variant	HNF1A	0.92[0.90,0.94]	6.02e-16	OMIM:600496	MODY, TYPE III	NA	NA
rs1169292	chr12	120988675	T	intron_variant	HNF1A	0.92[0.90,0.94]	1.03e-15	OMIM:600496	MODY, TYPE III	NA	NA
rs11065385	chr12	120985583	G	intron_variant	HNF1A	0.92[0.90,0.94]	1.08e-15	OMIM:600496	MODY, TYPE III	NA	NA
rs2243458	chr12	120986687	T	intron_variant	HNF1A	0.92[0.90,0.94]	1.08e-15	OMIM:600496	MODY, TYPE III	NA	NA
rs11065384	chr12	120985482	C	intron_variant	HNF1A	0.92[0.90,0.94]	1.4e-15	OMIM:600496	MODY, TYPE III	NA	NA
rs1183910	chr12	120983004	A	intron_variant	HNF1A	0.92[0.90,0.94]	3.94e-15	OMIM:600496	MODY, TYPE III	NA	NA
rs549657875	chr12	120983607	A	intron_variant	HNF1A	0.91[0.89,0.93]	4.02e-15	OMIM:600496	MODY, TYPE III	NA	NA
rs1169284	chr12	120982123	C	intron_variant	HNF1A	0.92[0.90,0.94]	4.57e-15	OMIM:600496	MODY, TYPE III	NA	NA
rs1169288	chr12	120978847	C	missense_variant	HNF1A	0.92[0.91,0.94]	1.56e-14	OMIM:600496	MODY, TYPE III	pathogenic	INSULIN_RESISTANCE_SUSCEPTIBILITY_TO, SERUM_HDL_CHOLESTEROL_LEVEL_MODIFIER_OF
rs563469210	chr12	120980270	T	intron_variant	HNF1A	0.91[0.89,0.93]	2e-14	OMIM:600496	MODY, TYPE III	NA	NA
rs3830659,rs56320023	chr12	120979733	GACTC	intron_variant	HNF1A	0.92[0.91,0.94]	2.49e-14	OMIM:600496	MODY, TYPE III	NA	NA
rs532466114	chr12	120980330	A	intron_variant	HNF1A	0.91[0.89,0.93]	2.92e-14	OMIM:600496	MODY, TYPE III	NA	NA
rs150224153	chr20	44380341	T	intron_variant	HNF4A	1.21[1.15,1.27]	7.73e-14	OMIM:125850	MODY, TYPE I	NA	NA
rs578205381	chr12	121001706	A	3_prime_UTR_variant	HNF1A	0.92[0.90,0.94]	1.15e-13	OMIM:600496	MODY, TYPE III	NA	NA
rs570179487	chr12	120998209	A	downstream_gene_variant	C12orf43	0.92[0.90,0.94]	1.66e-13	NA	NA	NA	NA
rs2244608	chr12	120979185	G	intron_variant	HNF1A	0.93[0.91,0.95]	1.85e-13	OMIM:600496	MODY, TYPE III	NA	NA
rs1169296	chr12	120990604	G	intron_variant	HNF1A	0.93[0.91,0.95]	2.21e-13	OMIM:600496	MODY, TYPE III	NA	NA
rs1169289	chr12	120978819	G	synonymous_variant	HNF1A	0.93[0.92,0.95]	2.54e-13	OMIM:600496	MODY, TYPE III	NA	NA
rs1169306	chr12	121000508	T	downstream_gene_variant	HNF1A	0.93[0.91,0.95]	3.52e-13	OMIM:600496	MODY, TYPE III	NA	NA
rs1169286	chr12	120981253	C	intron_variant	HNF1A	0.93[0.92,0.95]	4.34e-13	OMIM:600496	MODY, TYPE III	NA	NA
rs735396	chr12	121001041	C	downstream_gene_variant	HNF1A	0.93[0.91,0.95]	4.76e-13	OMIM:600496	MODY, TYPE III	NA	NA
rs2264782	chr12	120994800	T	intron_variant	HNF1A	0.93[0.91,0.95]	5.03e-13	OMIM:600496	MODY, TYPE III	NA	NA
rs1169309	chr12	121001389	T	3_prime_UTR_variant	HNF1A	0.93[0.91,0.95]	6e-13	OMIM:600496	MODY, TYPE III	NA	NA
rs2464195	chr12	120997672	A	splice_region_variant	HNF1A	0.93[0.91,0.95]	6.18e-13	OMIM:600496	MODY, TYPE III	NA	NA
rs2259816	chr12	120997784	T	downstream_gene_variant	HNF1A	0.93[0.91,0.95]	6.46e-13	OMIM:600496	MODY, TYPE III	NA	NA
rs1169310	chr12	121001630	A	3_prime_UTR_variant	HNF1A	0.93[0.91,0.95]	6.55e-13	OMIM:600496	MODY, TYPE III	NA	NA
rs2259852	chr12	120997030	A	intron_variant	HNF1A	0.93[0.91,0.95]	7.56e-13	OMIM:600496	MODY, TYPE III	NA	NA
rs1169301	chr12	120993497	T	intron_variant	HNF1A	0.93[0.91,0.95]	3.09e-12	OMIM:600496	MODY, TYPE III	NA	NA
rs1169300	chr12	120993422	A	intron_variant	HNF1A	0.93[0.91,0.95]	3.12e-12	OMIM:600496	MODY, TYPE III	NA	NA
rs2259820	chr12	120997539	T	synonymous_variant	HNF1A	0.93[0.91,0.95]	5.52e-12	OMIM:600496	MODY, TYPE III	NA	NA
rs2464196	chr12	120997624	A	missense_variant	HNF1A	0.93[0.91,0.95]	6.85e-12	OMIM:600496	MODY, TYPE III	NA	NA
rs538165127	chr12	120988624	G	intron_variant	HNF1A	0.92[0.90,0.94]	2.04e-11	OMIM:600496	MODY, TYPE III	NA	NA
rs182921251	chr12	120991092	A	intron_variant	HNF1A	0.93[0.91,0.95]	6.27e-11	OMIM:600496	MODY, TYPE III	NA	NA
rs6031587	chr20	44409609	T	intron_variant	HNF4A	1.12[1.08,1.16]	2.65e-10	OMIM:125850	MODY, TYPE I	NA	NA
rs17138478	chr17	37713312	A	intron_variant	HNF1B	1.09[1.06,1.12]	5.09e-10	OMIM:137920	MODY, TYPE 5	NA	NA
rs1169307	chr12	121000579	C	downstream_gene_variant	C12orf43	1.05[1.03,1.07]	1.08e-07	NA	NA	NA	NA
rs547529681	chr12	120984414	C	intron_variant	HNF1A	1.08[1.05,1.11]	1.66e-07	OMIM:600496	MODY, TYPE III	NA	NA
rs2071197	chr20	44401795	A	intron_variant	HNF4A	1.08[1.05,1.11]	1.72e-07	OMIM:125850	MODY, TYPE I	NA	NA
rs1169299	chr12	120991391	C	intron_variant	HNF1A	0.95[0.94,0.97]	4.01e-07	OMIM:600496	MODY, TYPE III	NA	NA
rs2248325	chr8	11539365	G	intron_variant	BLK	0.95[0.94,0.97]	5.07e-07	OMIM:613375	MODY, TYPE 11	NA	NA
rs2245357	chr8	11541975	T	intron_variant	BLK	0.95[0.94,0.97]	5.63e-07	OMIM:613375	MODY, TYPE 11	NA	NA
rs1169303	chr12	120998573	C	downstream_gene_variant	C12orf43	0.95[0.94,0.97]	6.47e-07	NA	NA	NA	NA
rs2245250	chr8	11543171	A	intron_variant	BLK	0.95[0.94,0.97]	6.64e-07	OMIM:613375	MODY, TYPE 11	NA	NA
rs2245232	chr8	11543435	T	intron_variant	BLK	0.95[0.94,0.97]	6.95e-07	OMIM:613375	MODY, TYPE 11	NA	NA
rs12386974	chr8	11543119	G	intron_variant	BLK	0.95[0.94,0.97]	7.09e-07	OMIM:613375	MODY, TYPE 11	NA	NA
rs147591082	chr20	44377292	G	intron_variant	HNF4A	1.18[1.10,1.26]	7.17e-07	OMIM:125850	MODY, TYPE I	NA	NA
rs1478898	chr8	11537570	A	intron_variant	BLK	0.95[0.94,0.97]	7.22e-07	OMIM:613375	MODY, TYPE 11	NA	NA
rs2061830	chr8	11539948	G	intron_variant	BLK	0.95[0.94,0.97]	7.7e-07	OMIM:613375	MODY, TYPE 11	NA	NA
rs2467520	chr8	11541444	C	intron_variant	BLK	0.95[0.94,0.97]	7.72e-07	OMIM:613375	MODY, TYPE 11	NA	NA
rs2248316	chr8	11539564	C	intron_variant	BLK	0.95[0.94,0.97]	7.76e-07	OMIM:613375	MODY, TYPE 11	NA	NA
rs2248315	chr8	11539577	A	intron_variant	BLK	0.95[0.94,0.97]	7.77e-07	OMIM:613375	MODY, TYPE 11	NA	NA
rs2618434	chr8	11541356	G	intron_variant	BLK	0.95[0.94,0.97]	8.01e-07	OMIM:613375	MODY, TYPE 11	NA	NA
rs11780851	chr8	11543607	A	intron_variant	BLK	0.95[0.94,0.97]	8.15e-07	OMIM:613375	MODY, TYPE 11	NA	NA
rs6601599	chr8	11544838	A	intron_variant	BLK	0.95[0.94,0.97]	1.08e-06	OMIM:613375	MODY, TYPE 11	NA	NA
rs137858190	chr20	44361033	A	intron_variant	HNF4A	1.28[1.16,1.41]	1.29e-06	OMIM:125850	MODY, TYPE I	NA	NA
rs11781400	chr8	11516563	G	intron_variant	BLK	1.05[1.03,1.07]	1.32e-06	OMIM:613375	MODY, TYPE 11	NA	NA
rs4841548	chr8	11517270	C	intron_variant	BLK	1.05[1.03,1.07]	1.38e-06	OMIM:613375	MODY, TYPE 11	NA	NA
rs2248699	chr8	11536255	G	intron_variant	BLK	0.96[0.94,0.97]	2.53e-06	OMIM:613375	MODY, TYPE 11	NA	NA
rs35822699	chr8	11514934	G	intron_variant	BLK	1.05[1.03,1.07]	2.63e-06	OMIM:613375	MODY, TYPE 11	NA	NA
rs4840570	chr8	11510221	T	intron_variant	BLK	1.05[1.03,1.07]	3.15e-06	OMIM:613375	MODY, TYPE 11	NA	NA
rs4841545	chr8	11511727	C	intron_variant	BLK	1.05[1.03,1.07]	4.23e-06	OMIM:613375	MODY, TYPE 11	NA	NA
rs2409784	chr8	11539347	C	intron_variant	BLK	0.96[0.94,0.97]	4.3e-06	OMIM:613375	MODY, TYPE 11	NA	NA
rs2248909	chr8	11534584	C	intron_variant	BLK	0.96[0.94,0.97]	4.32e-06	OMIM:613375	MODY, TYPE 11	NA	NA
rs1169302	chr12	120994499	G	intron_variant	C12orf43	0.96[0.94,0.98]	5.62e-06	NA	NA	NA	NA
rs2618445	chr8	11523678	G	intron_variant	BLK	1.04[1.02,1.06]	7.22e-06	OMIM:613375	MODY, TYPE 11	NA	NA
rs11784016	chr8	11509161	T	intron_variant	BLK	1.05[1.03,1.07]	7.38e-06	OMIM:613375	MODY, TYPE 11	NA	NA
rs17138476	chr17	37715597	T	intron_variant	HNF1B	1.06[1.03,1.08]	8.11e-06	OMIM:137920	MODY, TYPE 5	NA	NA
rs1478890	chr8	11498093	G	intron_variant	BLK	0.96[0.94,0.98]	9e-06	OMIM:613375	MODY, TYPE 11	NA	NA
rs533282937	chr8	11544770	G	intron_variant	BLK	1.05[1.03,1.07]	1.01e-05	OMIM:613375	MODY, TYPE 11	NA	NA
rs2618443	chr8	11527047	T	intron_variant	BLK	0.96[0.94,0.98]	1.31e-05	OMIM:613375	MODY, TYPE 11	NA	NA
rs2729940	chr8	11524858	A	intron_variant	BLK	0.96[0.94,0.98]	1.45e-05	OMIM:613375	MODY, TYPE 11	NA	NA
rs2252797	chr8	11525150	C	intron_variant	BLK	1.04[1.02,1.06]	1.56e-05	OMIM:613375	MODY, TYPE 11	NA	NA
rs564278433	chr12	120988059	G	intron_variant	HNF1A	1.07[1.04,1.10]	1.65e-05	OMIM:600496	MODY, TYPE III	NA	NA
rs11783065	chr8	11559748	G	intron_variant	BLK	0.96[0.94,0.98]	1.74e-05	OMIM:613375	MODY, TYPE 11	NA	NA
rs527728805	chr12	120988110	ACCAT	intron_variant	HNF1A	1.07[1.04,1.10]	1.81e-05	OMIM:600496	MODY, TYPE III	NA	NA
rs570366013	chr12	120993047	C	intron_variant	HNF1A	1.20[1.11,1.31]	1.89e-05	OMIM:600496	MODY, TYPE III	NA	NA
rs4841559	chr8	11559376	T	intron_variant	BLK	0.96[0.94,0.98]	1.91e-05	OMIM:613375	MODY, TYPE 11	NA	NA
rs34190028	chr8	11559641	T	intron_variant	BLK	0.96[0.94,0.98]	1.94e-05	OMIM:613375	MODY, TYPE 11	NA	NA
rs36048422	chr8	11559635	C	intron_variant	BLK	0.96[0.94,0.98]	2.03e-05	OMIM:613375	MODY, TYPE 11	NA	NA
rs6983727	chr8	11558303	T	intron_variant	BLK	0.96[0.94,0.98]	2.33e-05	OMIM:613375	MODY, TYPE 11	NA	NA
rs11786737	chr8	11547827	T	intron_variant	BLK	1.04[1.02,1.06]	2.87e-05	OMIM:613375	MODY, TYPE 11	NA	NA
rs7407025	chr17	37720815	G	intron_variant	HNF1B	1.05[1.02,1.07]	3.15e-05	OMIM:137920	MODY, TYPE 5	NA	NA
rs2244909	chr8	11546561	C	intron_variant	BLK	0.95[0.93,0.97]	3.38e-05	OMIM:613375	MODY, TYPE 11	NA	NA
rs4606022	chr8	11497424	G	intron_variant	BLK	1.04[1.02,1.06]	3.45e-05	OMIM:613375	MODY, TYPE 11	NA	NA
rs2074429	chr17	37701292	C	intron_variant	HNF1B	0.95[0.93,0.98]	3.76e-05	OMIM:137920	MODY, TYPE 5	NA	NA
rs11776834	chr8	11506441	C	intron_variant	BLK	1.06[1.03,1.09]	3.78e-05	OMIM:613375	MODY, TYPE 11	NA	NA
rs1042701	chr8	11564536	A	3_prime_UTR_variant	BLK	0.96[0.94,0.98]	3.84e-05	OMIM:613375	MODY, TYPE 11	NA	NA
rs11065381	chr12	120982068	T	intron_variant	HNF1A	1.05[1.03,1.08]	4.18e-05	OMIM:600496	MODY, TYPE III	NA	NA
rs55860742	chr8	11500647	C	intron_variant	BLK	0.96[0.94,0.98]	4.3e-05	OMIM:613375	MODY, TYPE 11	NA	NA
rs6130609	chr20	44404455	C	intron_variant	HNF4A	1.05[1.03,1.07]	4.4e-05	OMIM:125850	MODY, TYPE I	NA	NA
rs4841556	chr8	11554034	T	intron_variant	BLK	1.04[1.02,1.06]	5.26e-05	OMIM:613375	MODY, TYPE 11	NA	NA
rs6980884	chr8	11504766	A	intron_variant	BLK	0.96[0.94,0.98]	5.36e-05	OMIM:613375	MODY, TYPE 11	NA	NA
rs13275864	chr8	11503752	G	intron_variant	BLK	0.96[0.94,0.98]	5.38e-05	OMIM:613375	MODY, TYPE 11	NA	NA
rs11250146	chr8	11553496	C	intron_variant	BLK	0.96[0.94,0.98]	5.46e-05	OMIM:613375	MODY, TYPE 11	NA	NA
rs12155745	chr8	11504768	T	intron_variant	BLK	0.96[0.94,0.98]	5.47e-05	OMIM:613375	MODY, TYPE 11	NA	NA
rs17744726	chr8	11554314	A	intron_variant	BLK	1.04[1.02,1.06]	6.04e-05	OMIM:613375	MODY, TYPE 11	NA	NA
rs56335342	chr12	121002504	T	3_prime_UTR_variant	C12orf43,HNF1A	0.50[0.35,0.70]	7.78e-05	NA	NA	NA	NA
rs2074430	chr17	37700510	T	intron_variant	HNF1B	0.96[0.94,0.98]	8.52e-05	OMIM:137920	MODY, TYPE 5	NA	NA
rs8114057	chr20	44407812	A	intron_variant	HNF4A	0.96[0.95,0.98]	9.16e-05	OMIM:125850	MODY, TYPE I	NA	NA
rs2729934	chr8	11532349	C	intron_variant	BLK	0.96[0.94,0.98]	0.000115	OMIM:613375	MODY, TYPE 11	NA	NA
rs4366049	chr8	11540995	G	intron_variant	BLK	0.96[0.94,0.98]	0.000115	OMIM:613375	MODY, TYPE 11	NA	NA
rs736820	chr20	44405376	A	intron_variant	HNF4A	0.96[0.94,0.98]	0.000122	OMIM:125850	MODY, TYPE I	NA	NA
rs1478897	chr8	11537723	A	intron_variant	BLK	0.96[0.94,0.98]	0.000127	OMIM:613375	MODY, TYPE 11	NA	NA
rs4841560	chr8	11559446	A	intron_variant	BLK	1.06[1.03,1.08]	0.000145	OMIM:613375	MODY, TYPE 11	NA	NA
rs10098664	chr8	11559984	C	intron_variant	BLK	0.96[0.95,0.98]	0.000152	OMIM:613375	MODY, TYPE 11	NA	NA
rs550344661	chr17	37739412	A	intron_variant	HNF1B	0.95[0.93,0.98]	0.000162	OMIM:137920	MODY, TYPE 5	NA	NA
rs7828916	chr8	11544554	G	intron_variant	BLK	0.96[0.94,0.98]	0.000194	OMIM:613375	MODY, TYPE 11	NA	NA
rs12678951	chr8	11552890	C	intron_variant	BLK	1.04[1.02,1.06]	0.000195	OMIM:613375	MODY, TYPE 11	NA	NA
rs34565150	chr12	120992098	G	intron_variant	C12orf43,HNF1A,OASL	1.04[1.02,1.07]	0.0002	NA	NA	NA	NA
rs2189303	chr17	37700099	A	intron_variant	HNF1B	0.96[0.94,0.98]	0.00021	OMIM:137920	MODY, TYPE 5	NA	NA
rs2264306	chr8	11530940	A	intron_variant	BLK	1.04[1.02,1.06]	0.000215	OMIM:613375	MODY, TYPE 11	NA	NA
NA	chr8	11504341	GAGGAAGGAAGGAAGGA	intron_variant	BLK	0.82[0.74,0.91]	0.000216	OMIM:613375	MODY, TYPE 11	NA	NA
rs115291218	chr17	37713511	C	intron_variant	HNF1B	1.19[1.09,1.31]	0.000218	OMIM:137920	MODY, TYPE 5	NA	NA
rs2249260	chr8	11531205	C	intron_variant	BLK	1.04[1.02,1.06]	0.000227	OMIM:613375	MODY, TYPE 11	NA	NA
rs4841554	chr8	11551426	G	intron_variant	BLK	1.04[1.02,1.06]	0.00023	OMIM:613375	MODY, TYPE 11	NA	NA
rs2264866	chr8	11531144	T	intron_variant	BLK	1.04[1.02,1.06]	0.000244	OMIM:613375	MODY, TYPE 11	NA	NA
rs571692729	chr17	37739697	A	intron_variant	HNF1B	0.95[0.93,0.98]	0.000262	OMIM:137920	MODY, TYPE 5	NA	NA
rs572472229	chr17	37737751	T	intron_variant	HNF1B	0.95[0.93,0.98]	0.000269	OMIM:137920	MODY, TYPE 5	NA	NA
rs2248696	chr8	11536294	T	intron_variant	BLK	0.96[0.94,0.98]	0.000272	OMIM:613375	MODY, TYPE 11	NA	NA
rs2248700	chr8	11536236	A	intron_variant	BLK	0.96[0.94,0.98]	0.000293	OMIM:613375	MODY, TYPE 11	NA	NA
rs2618435	chr8	11532471	G	intron_variant	BLK	0.96[0.95,0.98]	0.000299	OMIM:613375	MODY, TYPE 11	NA	NA
rs12427353	chr12	120989098	C	intron_variant	HNF1A	1.04[1.02,1.07]	0.000307	OMIM:600496	MODY, TYPE III	NA	NA
rs548504242	chr17	37743102	A	intron_variant	HNF1B	0.96[0.93,0.98]	0.000311	OMIM:137920	MODY, TYPE 5	NA	NA
rs2249040	chr8	11533270	T	intron_variant	BLK	0.96[0.95,0.98]	0.000323	OMIM:613375	MODY, TYPE 11	NA	NA
rs12548884	chr8	11530990	C	intron_variant	BLK	1.04[1.02,1.06]	0.000324	OMIM:613375	MODY, TYPE 11	NA	NA
rs2618437	chr8	11532422	A	intron_variant	BLK	0.96[0.95,0.98]	0.000328	OMIM:613375	MODY, TYPE 11	NA	NA
rs7844858	chr8	11535150	A	intron_variant	BLK	0.96[0.95,0.98]	0.000329	OMIM:613375	MODY, TYPE 11	NA	NA
rs2618451	chr8	11518757	C	intron_variant	BLK	0.97[0.95,0.98]	0.000344	OMIM:613375	MODY, TYPE 11	NA	NA
rs376936156	chr12	120999231	T	downstream_gene_variant	C12orf43	0.96[0.93,0.98]	0.000347	NA	NA	NA	NA
rs9329246	chr8	11535371	C	intron_variant	BLK	0.96[0.95,0.98]	0.000358	OMIM:613375	MODY, TYPE 11	NA	NA
rs75556655	chr17	37718929	C	intron_variant	HNF1B	1.17[1.07,1.28]	0.000385	OMIM:137920	MODY, TYPE 5	NA	NA
rs55834942	chr12	120999311	A	synonymous_variant	HNF1A	1.04[1.02,1.06]	0.00041	OMIM:600496	MODY, TYPE III	NA	NA
rs2269843	chr17	37698974	T	intron_variant	HNF1B	0.96[0.94,0.98]	0.000423	OMIM:137920	MODY, TYPE 5	NA	NA
rs9657551	chr8	11540674	G	intron_variant	BLK	0.97[0.95,0.98]	0.000443	OMIM:613375	MODY, TYPE 11	NA	NA
rs2248932	chr8	11534141	G	intron_variant	BLK	0.97[0.95,0.98]	0.000447	OMIM:613375	MODY, TYPE 11	NA	NA
rs2729935	chr8	11532274	C	intron_variant	BLK	0.97[0.95,0.98]	0.000448	OMIM:613375	MODY, TYPE 11	NA	NA
rs10903339	chr8	11532275	G	intron_variant	BLK	0.96[0.95,0.98]	0.000465	OMIM:613375	MODY, TYPE 11	NA	NA
rs11250145	chr8	11532273	G	intron_variant	BLK	0.97[0.95,0.98]	0.000503	OMIM:613375	MODY, TYPE 11	NA	NA
rs555830709	chr17	37744098	A	intron_variant	HNF1B	7.08[2.34,21.50]	0.000538	OMIM:137920	MODY, TYPE 5	NA	NA
rs2269841	chr17	37699371	G	intron_variant	HNF1B	1.04[1.02,1.06]	0.000552	OMIM:137920	MODY, TYPE 5	NA	NA
rs117544202	chr8	11536801	T	intron_variant	BLK	1.04[1.02,1.07]	0.000554	OMIM:613375	MODY, TYPE 11	NA	NA
rs778415778	chr7	44173770	A	intron_variant	GCK	1.71[1.26,2.32]	0.000583	OMIM:125851	MODY, TYPE II	NA	NA
rs541576642	chr8	11503411	A	intron_variant	BLK	1.04[1.02,1.06]	0.000622	OMIM:613375	MODY, TYPE 11	NA	NA
rs2269842	chr17	37699240	C	intron_variant	HNF1B	1.04[1.02,1.06]	0.000633	OMIM:137920	MODY, TYPE 5	NA	NA
rs9906451	chr17	37731265	G	intron_variant	HNF1B	0.95[0.93,0.98]	0.00073	OMIM:137920	MODY, TYPE 5	NA	NA
rs5820234	chr17	37729434	CAA	intron_variant	HNF1B	0.89[0.84,0.95]	0.000768	OMIM:137920	MODY, TYPE 5	NA	NA
rs13272061	chr8	11494752	T	intron_variant	BLK	0.97[0.95,0.99]	0.000776	OMIM:613375	MODY, TYPE 11	NA	NA
rs751151312	chr7	44164067	T	upstream_gene_variant	GCK	4.33[1.84,10.20]	0.000799	OMIM:125851	MODY, TYPE II	NA	NA
rs11065387	chr12	120989850	C	intron_variant	HNF1A	0.90[0.84,0.96]	0.00081	OMIM:600496	MODY, TYPE III	NA	NA
rs550961570	chr12	120982398	A	intron_variant	HNF1A	1.13[1.05,1.22]	0.000837	OMIM:600496	MODY, TYPE III	NA	NA
rs560898618	chr7	44180590	C	intron_variant	GCK	1.71[1.25,2.34]	0.000902	OMIM:125851	MODY, TYPE II	NA	NA
rs568157753	chr12	120992429	C	intron_variant	HNF1A	1.08[1.03,1.13]	0.000939	OMIM:600496	MODY, TYPE III	NA	NA
rs78359721	chr8	11534050	T	intron_variant	BLK	1.15[1.06,1.25]	0.000943	OMIM:613375	MODY, TYPE 11	NA	NA
rs567244853	chr8	11536522	G	intron_variant	BLK	0.96[0.94,0.98]	0.000958	OMIM:613375	MODY, TYPE 11	NA	NA
rs2736350	chr8	11504043	G	intron_variant	BLK	0.97[0.95,0.99]	0.000977	OMIM:613375	MODY, TYPE 11	NA	NA
rs79142660	chr8	11536354	C	intron_variant	BLK	1.04[1.02,1.06]	0.00103	OMIM:613375	MODY, TYPE 11	NA	NA
rs533485425	chr8	11536450	C	intron_variant	BLK	1.04[1.02,1.06]	0.00103	OMIM:613375	MODY, TYPE 11	NA	NA
rs75347397	chr8	11497464	A	intron_variant	BLK	1.11[1.04,1.18]	0.00106	OMIM:613375	MODY, TYPE 11	NA	NA
rs6999912	chr8	11548848	A	intron_variant	BLK	1.03[1.01,1.05]	0.00107	OMIM:613375	MODY, TYPE 11	NA	NA
rs749727046	chr17	37728452	G	intron_variant	HNF1B	0.59[0.43,0.81]	0.00108	OMIM:137920	MODY, TYPE 5	NA	NA
rs532863793	chr7	44175575	A	intron_variant	GCK	1.04[1.01,1.06]	0.00111	OMIM:125851	MODY, TYPE II	NA	NA
NA	chr17	37729434	CAAA	VEP_failed	HNF1B	0.91[0.86,0.96]	0.00122	OMIM:137920	MODY, TYPE 5	NA	NA
rs527764768	chr8	11554483	T	intron_variant	BLK	7.61[2.22,26.10]	0.00123	OMIM:613375	MODY, TYPE 11	NA	NA
rs571969092	chr17	37729881	G	intron_variant	HNF1B	7.51[2.21,25.50]	0.00123	OMIM:137920	MODY, TYPE 5	NA	NA
rs559172401	chr12	120992491	A	intron_variant	HNF1A	1.05[1.02,1.08]	0.00124	OMIM:600496	MODY, TYPE III	NA	NA
rs538677676	chr7	44174832	G	intron_variant	GCK	1.04[1.01,1.06]	0.00127	OMIM:125851	MODY, TYPE II	NA	NA
NA	chr20	44401544	G	intron_variant	HNF4A	3.27[1.59,6.74]	0.00129	OMIM:125850	MODY, TYPE I	NA	NA
rs35204914	chr17	37695366	G	intron_variant	HNF1B	0.96[0.94,0.99]	0.00132	OMIM:137920	MODY, TYPE 5	NA	NA
rs533346370	chr12	120995607	T	intron_variant	HNF1A	1.05[1.02,1.07]	0.00136	OMIM:600496	MODY, TYPE III	NA	NA
rs543252989	chr7	44168587	G	intron_variant	GCK	1.04[1.01,1.06]	0.00153	OMIM:125851	MODY, TYPE II	NA	NA
rs548930166	chr8	11498173	A	intron_variant	BLK	6.56[2.04,21.10]	0.00159	OMIM:613375	MODY, TYPE 11	NA	NA
rs12677843	chr8	11529680	T	intron_variant	BLK	0.97[0.95,0.99]	0.0016	OMIM:613375	MODY, TYPE 11	NA	NA
rs1478887	chr8	11498471	T	intron_variant	BLK	0.96[0.94,0.99]	0.00166	OMIM:613375	MODY, TYPE 11	NA	NA
rs17153419	chr8	11536724	G	intron_variant	BLK	0.97[0.95,0.99]	0.00166	OMIM:613375	MODY, TYPE 11	NA	NA
rs34744472	chr8	11556931	C	intron_variant	BLK	1.06[1.02,1.10]	0.00166	OMIM:613375	MODY, TYPE 11	NA	NA
rs11250144	chr8	11528767	C	intron_variant	BLK	0.97[0.95,0.99]	0.00167	OMIM:613375	MODY, TYPE 11	NA	NA
rs577949819	chr8	11544598	C	intron_variant	BLK	4.02[1.69,9.60]	0.00171	OMIM:613375	MODY, TYPE 11	NA	NA
rs140562402	chr17	37744641	T	missense_variant	HNF1B	1.53[1.17,1.99]	0.00172	OMIM:137920	MODY, TYPE 5	NA	NA
rs565117143	chr8	11523419	C	intron_variant	BLK	1.44[1.15,1.81]	0.00175	OMIM:613375	MODY, TYPE 11	NA	NA
rs751774944	chr7	44179934	A	intron_variant	DBNL,SPDYE1	0.97[0.95,0.99]	0.00183	NA	NA	NA	NA
rs1585729	chr8	11502536	C	intron_variant	BLK	0.97[0.95,0.99]	0.00183	OMIM:613375	MODY, TYPE 11	NA	NA
rs7814414	chr8	11557675	G	intron_variant	BLK	0.97[0.95,0.99]	0.00203	OMIM:613375	MODY, TYPE 11	NA	NA
rs4841557	chr8	11558063	G	intron_variant	BLK	0.97[0.95,0.99]	0.00205	OMIM:613375	MODY, TYPE 11	NA	NA
rs573255949	chr12	120981610	A	intron_variant	HNF1A	1.04[1.02,1.07]	0.00206	OMIM:600496	MODY, TYPE III	NA	NA
rs3802236	chr8	11509571	T	intron_variant	BLK	0.97[0.95,0.99]	0.00207	OMIM:613375	MODY, TYPE 11	NA	NA
rs56348580	chr12	120994314	C	synonymous_variant	HNF1A	1.03[1.01,1.05]	0.00208	OMIM:600496	MODY, TYPE III	pathogenic	CLEAR_CELL_CARCINOMA_OF_KIDNEY,DIABETES_MELLITUS_INSULIN-DEPENDENT_20,DIABETES_MELLITUS_TYPE_1,HEPATIC_ADENOMAS_FAMILIAL,MATURITY-ONSET_DIABETES_OF_THE_YOUNG_TYPE_3
NA	chr20	44393323	C	intron_variant	HNF4A	3.16[1.51,6.59]	0.00217	OMIM:125850	MODY, TYPE I	NA	NA
rs4841558	chr8	11558088	T	intron_variant	BLK	0.97[0.95,0.99]	0.00218	OMIM:613375	MODY, TYPE 11	NA	NA
rs7011778	chr8	11558662	C	intron_variant	BLK	0.97[0.95,0.99]	0.00218	OMIM:613375	MODY, TYPE 11	NA	NA
rs7007439	chr8	11558285	A	intron_variant	BLK	0.97[0.95,0.99]	0.00221	OMIM:613375	MODY, TYPE 11	NA	NA
rs551712248	chr8	11541245	A	intron_variant	BLK	3.86[1.62,9.15]	0.00222	OMIM:613375	MODY, TYPE 11	NA	NA
rs529180877	chr12	120999667	G	downstream_gene_variant	C12orf43	1.04[1.02,1.07]	0.00228	NA	NA	NA	NA
rs531777339	chr12	120990418	T	intron_variant	HNF1A	0.89[0.83,0.96]	0.00229	OMIM:600496	MODY, TYPE III	NA	NA
NA	chr17	37714223	T	intron_variant	HNF1B	25.77[3.18,209.00]	0.00234	OMIM:137920	MODY, TYPE 5	NA	NA
rs3786127	chr17	37727883	C	intron_variant	HNF1B	0.96[0.93,0.98]	0.00241	OMIM:137920	MODY, TYPE 5	NA	NA
rs3181209	chr20	44403745	C	intron_variant	HNF4A	0.96[0.93,0.98]	0.00242	OMIM:125850	MODY, TYPE I	NA	NA
rs11785333	chr8	11559126	A	intron_variant	BLK	0.97[0.95,0.99]	0.00244	OMIM:613375	MODY, TYPE 11	NA	NA
rs547961155	chr20	44379385	G	intron_variant	HNF4A	1.43[1.13,1.80]	0.00257	OMIM:125850	MODY, TYPE I	NA	NA
rs71203395	chr8	11532365	ATT	intron_variant	BLK	0.93[0.89,0.98]	0.00259	OMIM:613375	MODY, TYPE 11	NA	NA
rs543721989	chr17	37738189	A	intron_variant	HNF1B	1.04[1.01,1.06]	0.00262	OMIM:137920	MODY, TYPE 5	NA	NA
rs8116574	chr20	44402169	A	intron_variant	HNF4A	0.96[0.93,0.99]	0.00266	OMIM:125850	MODY, TYPE I	NA	NA
rs540711501	chr8	11563179	C	intron_variant	BLK	1.04[1.01,1.06]	0.00267	OMIM:613375	MODY, TYPE 11	NA	NA
rs773460490	chr2	181676566	T	3_prime_UTR_variant	NEUROD1	1.95[1.26,3.02]	0.00272	OMIM:606394	MODY, TYPE 6	NA	NA
rs555863767	chr8	11536906	A	intron_variant	BLK	1.94[1.26,2.99]	0.00277	OMIM:613375	MODY, TYPE 11	NA	NA
rs2244931	chr8	11546260	G	intron_variant	BLK	0.97[0.95,0.99]	0.00277	OMIM:613375	MODY, TYPE 11	NA	NA
NA	chr20	44368141	C	VEP_failed	HNF4A	1.09[1.03,1.16]	0.00282	OMIM:125850	MODY, TYPE I	NA	NA
rs774195156	chr9	133071614	C	inframe_deletion	CEL	1.10[1.03,1.16]	0.00283	OMIM:609812	MODY, TYPE 8	NA	NA
rs375694380	chr8	11539592	C	intron_variant	BLK	0.97[0.94,0.99]	0.00283	OMIM:613375	MODY, TYPE 11	NA	NA
NA	chr8	11553278	A	intron_variant	BLK	5.26[1.77,15.60]	0.00285	OMIM:613375	MODY, TYPE 11	NA	NA
rs563293701	chr17	37738211	T	intron_variant	HNF1B	1.04[1.01,1.06]	0.00295	OMIM:137920	MODY, TYPE 5	NA	NA
rs6988443	chr8	11558919	T	intron_variant	BLK	0.97[0.95,0.99]	0.00298	OMIM:613375	MODY, TYPE 11	NA	NA
rs148232296	chr8	11560151	GTGGATGGATGCATGGATGGATGGATGGA	intron_variant	BLK	0.95[0.91,0.98]	0.00298	OMIM:613375	MODY, TYPE 11	NA	NA
rs12943407	chr17	37728338	A	intron_variant	HNF1B	0.96[0.94,0.99]	0.00299	OMIM:137920	MODY, TYPE 5	NA	NA
rs568653423	chr12	121002262	T	3_prime_UTR_variant	HNF1A	1.69[1.20,2.40]	0.00301	OMIM:600496	MODY, TYPE III	NA	NA
rs3212180	chr20	44405873	G	intron_variant	HNF4A	0.96[0.93,0.99]	0.00303	OMIM:125850	MODY, TYPE I	NA	NA
rs2071199	chr20	44402226	C	intron_variant	HNF4A	0.96[0.94,0.99]	0.00313	OMIM:125850	MODY, TYPE I	NA	NA
rs3212179	chr20	44405832	T	intron_variant	HNF4A	0.96[0.93,0.99]	0.00313	OMIM:125850	MODY, TYPE I	NA	NA
rs141544872	chr17	37695845	T	intron_variant	HNF1B	1.14[1.05,1.25]	0.00314	OMIM:137920	MODY, TYPE 5	NA	NA
rs736821	chr20	44405439	A	intron_variant	HNF4A	0.96[0.93,0.99]	0.00316	OMIM:125850	MODY, TYPE I	NA	NA
rs56404471	chr12	120986648	T	intron_variant	HNF1A	1.07[1.02,1.12]	0.00328	OMIM:600496	MODY, TYPE III	NA	NA
rs114909989	chr17	37695694	G	intron_variant	HNF1B	1.14[1.05,1.25]	0.00328	OMIM:137920	MODY, TYPE 5	NA	NA
rs773164433	chr17	37735536	A	intron_variant	HNF1B	8.94[2.07,38.60]	0.00332	OMIM:137920	MODY, TYPE 5	NA	NA
rs188428406	chr12	120983645	C	intron_variant	HNF1A	1.65[1.18,2.30]	0.00345	OMIM:600496	MODY, TYPE III	NA	NA
rs753915323	chr17	37710663	T	missense_variant,splice_region_variant	HNF1B	1.38[1.11,1.72]	0.00345	OMIM:137920	MODY, TYPE 5	NA	NA
rs760683039	chr8	11549859	G	intron_variant	BLK	0.97[0.94,0.99]	0.00351	OMIM:613375	MODY, TYPE 11	NA	NA
rs11574733	chr20	44408782	G	intron_variant	HNF4A	0.96[0.93,0.99]	0.00351	OMIM:125850	MODY, TYPE I	NA	NA
rs879276501	chr9	133062339	G	downstream_gene_variant	GTF3C5	1.08[1.03,1.14]	0.00355	NA	NA	NA	NA
NA	chr9	133071641	C	inframe_deletion	CEL	1.12[1.04,1.21]	0.00361	OMIM:609812	MODY, TYPE 8	NA	NA
NA	chr7	44166780	A	intron_variant	POLM	0.02[0.00,0.26]	0.00363	NA	NA	NA	NA
NA	chr20	44368073	A	intron_variant	HNF4A	0.83[0.73,0.94]	0.0037	OMIM:125850	MODY, TYPE I	NA	NA
rs11574731	chr20	44408739	T	intron_variant	HNF4A	0.96[0.94,0.99]	0.00385	OMIM:125850	MODY, TYPE I	NA	NA
rs567200204	chr8	11504363	GAAAGAAAAGA	intron_variant	BLK	0.95[0.91,0.98]	0.00387	OMIM:613375	MODY, TYPE 11	NA	NA
rs17847528	chr17	37729021	C	intron_variant	HNF1B	0.96[0.94,0.99]	0.004	OMIM:137920	MODY, TYPE 5	NA	NA
rs2306234	chr8	11556728	C	synonymous_variant	BLK	0.96[0.94,0.99]	0.00405	OMIM:613375	MODY, TYPE 11	NA	NA
rs5889371	chr8	11495601	A	intron_variant	BLK	0.94[0.90,0.98]	0.00407	OMIM:613375	MODY, TYPE 11	NA	NA
rs2107131	chr17	37726698	A	intron_variant	HNF1B	1.03[1.01,1.05]	0.00408	OMIM:137920	MODY, TYPE 5	NA	NA
rs538899343	chr7	44148674	T	intron_variant	GCK	4.49[1.61,12.50]	0.0041	OMIM:125851	MODY, TYPE II	NA	NA
rs66617246	chr8	11560281	T	intron_variant	BLK	1.06[1.02,1.10]	0.00411	OMIM:613375	MODY, TYPE 11	NA	NA
rs12674768	chr8	11514038	T	intron_variant	BLK	0.97[0.95,0.99]	0.00414	OMIM:613375	MODY, TYPE 11	NA	NA
rs146879380	chr17	37694921	A	intron_variant	HNF1B	1.14[1.04,1.25]	0.00414	OMIM:137920	MODY, TYPE 5	NA	NA
rs55745329	chr17	37725600	A	intron_variant	HNF1B	1.04[1.01,1.08]	0.00436	OMIM:137920	MODY, TYPE 5	NA	NA
rs538886225	chr20	44393175	A	intron_variant	HNF4A	3.37[1.45,7.84]	0.00471	OMIM:125850	MODY, TYPE I	NA	NA
rs540469051	chr17	37710442	C	intron_variant	HNF1B	4.68[1.60,13.70]	0.00473	OMIM:137920	MODY, TYPE 5	NA	NA
NA	chr8	11533602	G	intron_variant	BLK	0.94[0.91,0.98]	0.00476	OMIM:613375	MODY, TYPE 11	NA	NA
rs758989	chr7	44163407	T	upstream_gene_variant	GCK	0.97[0.96,0.99]	0.00483	OMIM:125851	MODY, TYPE II	NA	NA
rs7793213	chr7	44165395	A	intron_variant	GCK	1.03[1.01,1.05]	0.00485	OMIM:125851	MODY, TYPE II	NA	NA
rs4724290	chr7	44156470	T	intron_variant	GCK	0.97[0.95,0.99]	0.00487	OMIM:125851	MODY, TYPE II	NA	NA
rs2284776	chr7	44177155	T	intron_variant	GCK	0.97[0.96,0.99]	0.00492	OMIM:125851	MODY, TYPE II	NA	NA
rs2971674	chr7	44164313	G	intron_variant	GCK	1.03[1.01,1.05]	0.00493	OMIM:125851	MODY, TYPE II	NA	NA
rs2080033	chr7	44164723	A	intron_variant	GCK	1.03[1.01,1.05]	0.00495	OMIM:125851	MODY, TYPE II	NA	NA
rs2244164	chr7	44177527	T	intron_variant	GCK	0.97[0.96,0.99]	0.00496	OMIM:125851	MODY, TYPE II	NA	NA
rs2280805	chr8	11506275	T	intron_variant	BLK	0.97[0.95,0.99]	0.0051	OMIM:613375	MODY, TYPE 11	NA	NA
rs2411153	chr17	37715807	G	intron_variant	HNF1B	0.97[0.95,0.99]	0.00514	OMIM:137920	MODY, TYPE 5	NA	NA
rs3999413	chr12	121000135	A	downstream_gene_variant	C12orf43	1.03[1.01,1.06]	0.0052	NA	NA	NA	NA
rs1303722	chr7	44179475	C	intron_variant	GCK	0.97[0.96,0.99]	0.00521	OMIM:125851	MODY, TYPE II	NA	NA
rs12677903	chr8	11515128	C	intron_variant	BLK	0.97[0.95,0.99]	0.00521	OMIM:613375	MODY, TYPE 11	NA	NA
rs10849828	chr12	120996041	G	intron_variant	C12orf43,OASL	1.03[1.01,1.06]	0.00532	NA	NA	NA	NA
rs11990277	chr8	11514576	C	intron_variant	BLK	0.97[0.95,0.99]	0.00535	OMIM:613375	MODY, TYPE 11	NA	NA
rs535859931	chr12	121001521	T	3_prime_UTR_variant	HNF1A	1.04[1.01,1.07]	0.00536	OMIM:600496	MODY, TYPE III	NA	NA
rs537388415	chr2	10049038	G	intron_variant	KLF11	0.62[0.44,0.87]	0.00541	OMIM:610508	MODY, TYPE 7	NA	NA
rs558731011	chr7	44175989	T	intron_variant	GCK	0.96[0.93,0.99]	0.00543	OMIM:125851	MODY, TYPE II	NA	NA
NA	chr20	44369249	C	intron_variant	HNF4A	1.29[1.08,1.55]	0.00546	OMIM:125850	MODY, TYPE I	NA	NA
rs34209540	chr8	11532178	T	intron_variant	BLK	0.95[0.91,0.98]	0.0055	OMIM:613375	MODY, TYPE 11	NA	NA
rs748508995	chr17	37732199	T	intron_variant	HNF1B	0.89[0.82,0.97]	0.00552	OMIM:137920	MODY, TYPE 5	NA	NA
rs1169304	chr12	120999418	C	downstream_gene_variant	C12orf43	1.03[1.01,1.06]	0.00558	NA	NA	NA	NA
rs146940536,rs368672637,rs71203396	chr8	11535219	G	intron_variant	BLK	0.95[0.91,0.98]	0.00562	OMIM:613375	MODY, TYPE 11	NA	NA
NA	chr8	11535219	GAGAA	VEP_failed	BLK	0.95[0.91,0.98]	0.00563	OMIM:613375	MODY, TYPE 11	NA	NA
rs2618476	chr8	11495032	C	intron_variant	BLK	0.97[0.95,0.99]	0.00569	OMIM:613375	MODY, TYPE 11	NA	NA
rs2618467	chr8	11504734	C	intron_variant	BLK	0.96[0.94,0.99]	0.00609	OMIM:613375	MODY, TYPE 11	NA	NA
rs77335578	chr17	37704261	A	intron_variant	HNF1B	1.13[1.04,1.24]	0.00609	OMIM:137920	MODY, TYPE 5	NA	NA
rs41270211	chr2	181677712	A	3_prime_UTR_variant	NEUROD1	0.81[0.69,0.94]	0.00624	OMIM:606394	MODY, TYPE 6	NA	NA
rs777055510	chr8	11515349	A	intron_variant	BLK	1.52[1.13,2.06]	0.00625	OMIM:613375	MODY, TYPE 11	NA	NA
rs6073433	chr20	44413092	A	intron_variant	HNF4A	1.03[1.01,1.05]	0.00627	OMIM:125850	MODY, TYPE I	NA	NA
rs367548118	chr9	133070698	A	intron_variant	CEL	3.31[1.40,7.80]	0.00633	OMIM:609812	MODY, TYPE 8	NA	NA
rs76159213	chr7	44159402	A	upstream_gene_variant	GCK	1.99[1.21,3.28]	0.00648	OMIM:125851	MODY, TYPE II	NA	NA
rs2071200	chr20	44402316	T	intron_variant	HNF4A	0.97[0.95,0.99]	0.00664	OMIM:125850	MODY, TYPE I	NA	NA
rs6093978	chr20	44412951	T	intron_variant	HNF4A	1.03[1.01,1.05]	0.00672	OMIM:125850	MODY, TYPE I	NA	NA
rs538822810	chr8	11552363	G	intron_variant	BLK	0.97[0.95,0.99]	0.00696	OMIM:613375	MODY, TYPE 11	NA	NA
rs183732739	chr12	120998108	T	downstream_gene_variant	C12orf43	1.56[1.13,2.15]	0.007	NA	NA	NA	NA
rs80322811	chr12	120986948	C	intron_variant	HNF1A	1.08[1.02,1.14]	0.00705	OMIM:600496	MODY, TYPE III	NA	NA
rs4841546	chr8	11516598	T	intron_variant	BLK	0.97[0.95,0.99]	0.00709	OMIM:613375	MODY, TYPE 11	NA	NA
rs3094509	chr17	37702294	A	intron_variant	HNF1B	0.97[0.95,0.99]	0.00732	OMIM:137920	MODY, TYPE 5	NA	NA
rs187998322	chr12	120995791	T	intron_variant	HNF1A	0.83[0.72,0.95]	0.00734	OMIM:600496	MODY, TYPE III	NA	NA
NA	chr8	11524918	CAA	VEP_failed	BLK	0.94[0.91,0.98]	0.00736	OMIM:613375	MODY, TYPE 11	NA	NA
rs570625185	chr7	44175995	G	intron_variant	GCK	0.96[0.93,0.99]	0.00737	OMIM:125851	MODY, TYPE II	NA	NA
rs529627177	chr8	11495595	C	intron_variant	BLK	0.97[0.95,0.99]	0.00751	OMIM:613375	MODY, TYPE 11	NA	NA
rs35362208	chr8	11532230	G	intron_variant	BLK	0.95[0.91,0.99]	0.00751	OMIM:613375	MODY, TYPE 11	NA	NA
rs199644751	chr8	11549135	A	intron_variant	BLK	4.96[1.53,16.10]	0.00764	OMIM:613375	MODY, TYPE 11	NA	NA
rs181878023	chr2	10051634	C	intron_variant	CYS1,KLF11	0.96[0.93,0.99]	0.00764	NA	NA	NA	NA
rs112040334	chr2	10043427	CGGCCGGGCACG	upstream_gene_variant	KLF11	0.38[0.19,0.78]	0.00775	OMIM:610508	MODY, TYPE 7	NA	NA
rs192284292	chr7	44181277	A	intron_variant	GCK	0.23[0.08,0.68]	0.00787	OMIM:125851	MODY, TYPE II	NA	NA
rs998683	chr8	11495491	A	intron_variant	BLK	0.97[0.95,0.99]	0.0079	OMIM:613375	MODY, TYPE 11	NA	NA
rs78594665	chr7	127613397	T	intron_variant	GCC1,PAX4	2.21[1.23,3.96]	0.00793	NA	NA	NA	NA
rs539148444	chr20	44393581	T	intron_variant	HNF4A	0.62[0.43,0.88]	0.00812	OMIM:125850	MODY, TYPE I	NA	NA
rs11774549	chr8	11556253	A	intron_variant	BLK	1.03[1.01,1.05]	0.00822	OMIM:613375	MODY, TYPE 11	NA	NA
rs2074428	chr17	37701654	G	intron_variant	HNF1B	0.97[0.95,0.99]	0.00838	OMIM:137920	MODY, TYPE 5	NA	NA
rs56097722	chr12	120997975	T	downstream_gene_variant	C12orf43	1.04[1.01,1.06]	0.00855	NA	NA	NA	NA
rs34067077,rs397707314,rs749423166	chr8	11524918	CAAAA	intron_variant	BLK	0.94[0.91,0.99]	0.00857	OMIM:613375	MODY, TYPE 11	NA	NA
rs779831731	chr17	37693091	A	intron_variant	HNF1B	2.26[1.23,4.16]	0.00858	OMIM:137920	MODY, TYPE 5	NA	NA
rs373869191	chr9	133063828	T	intron_variant	CEL	14.95[1.98,113.00]	0.00865	OMIM:609812	MODY, TYPE 8	NA	NA
rs538726214	chr12	120999877	G	downstream_gene_variant	C12orf43	0.02[0.00,0.35]	0.00872	NA	NA	NA	NA
rs541398002	chr7	44157958	A	intron_variant	GCK	0.02[0.00,0.35]	0.00878	OMIM:125851	MODY, TYPE II	NA	NA
rs2898289	chr8	11560876	A	intron_variant	BLK	0.97[0.95,0.99]	0.00893	OMIM:613375	MODY, TYPE 11	NA	NA
rs78812151	chr8	11550381	A	intron_variant	BLK	1.23[1.05,1.43]	0.00903	OMIM:613375	MODY, TYPE 11	NA	NA
rs11065388	chr12	120999999	G	downstream_gene_variant	C12orf43	1.04[1.01,1.06]	0.00909	NA	NA	NA	NA
rs2425636	chr20	44395285	G	intron_variant	HNF4A	0.25[0.09,0.71]	0.00935	OMIM:125850	MODY, TYPE I	NA	NA
rs779891769	chr12	121000955	A	downstream_gene_variant	C12orf43	0.02[0.00,0.36]	0.0095	NA	NA	NA	NA
rs189305736	chr7	44157552	C	intron_variant	GCK	0.34[0.15,0.77]	0.00951	OMIM:125851	MODY, TYPE II	NA	NA
rs188253809	chr8	11518215	T	intron_variant	BLK	0.02[0.00,0.36]	0.00952	OMIM:613375	MODY, TYPE 11	NA	NA
rs12673242	chr7	44167895	C	intron_variant	GCK	0.97[0.94,0.99]	0.00957	OMIM:125851	MODY, TYPE II	NA	NA
rs565678675	chr12	120979513	T	intron_variant	HNF1A	0.92[0.86,0.98]	0.00969	OMIM:600496	MODY, TYPE III	NA	NA
rs4841552	chr8	11546584	T	intron_variant	BLK	0.98[0.96,0.99]	0.00984	OMIM:613375	MODY, TYPE 11	NA	NA
rs189167308	chr7	44181245	T	intron_variant	GCK	0.96[0.93,0.99]	0.0101	OMIM:125851	MODY, TYPE II	NA	NA
rs528274195	chr8	11501285	C	intron_variant	BLK	0.96[0.93,0.99]	0.0101	OMIM:613375	MODY, TYPE 11	NA	NA
rs2467519	chr8	11541502	C	intron_variant	BLK	0.95[0.92,0.99]	0.0101	OMIM:613375	MODY, TYPE 11	NA	NA
rs6017340	chr20	44409568	C	intron_variant	HNF4A	1.03[1.01,1.05]	0.0101	OMIM:125850	MODY, TYPE I	NA	NA
rs116855514	chr17	37701895	T	intron_variant	HNF1B	0.24[0.08,0.71]	0.0101	OMIM:137920	MODY, TYPE 5	NA	NA
rs575501050	chr7	44163785	A	upstream_gene_variant	GCK	2.02[1.18,3.44]	0.0102	OMIM:125851	MODY, TYPE II	NA	NA
rs2425638	chr20	44397989	T	upstream_gene_variant	HNF4A	0.97[0.94,0.99]	0.0102	OMIM:125850	MODY, TYPE I	NA	NA
rs56309579	chr12	120983694	G	intron_variant	HNF1A	1.08[1.02,1.15]	0.0103	OMIM:600496	MODY, TYPE III	NA	NA
rs11065389	chr12	121000161	C	downstream_gene_variant	C12orf43	0.91[0.85,0.98]	0.0103	NA	NA	NA	NA
rs148262307	chr8	11546555	A	intron_variant	BLK	0.68[0.51,0.91]	0.0103	OMIM:613375	MODY, TYPE 11	NA	NA
rs370441540	chr17	37744369	G	intron_variant	HNF1B	1.54[1.11,2.13]	0.0103	OMIM:137920	MODY, TYPE 5	NA	NA
rs372427383	chr12	120990242	C	intron_variant	HNF1A	1.75[1.14,2.69]	0.0104	OMIM:600496	MODY, TYPE III	NA	NA
rs539215549	chr8	11498238	C	intron_variant	BLK	3.72[1.36,10.10]	0.0104	OMIM:613375	MODY, TYPE 11	NA	NA
rs79497494	chr17	37733087	A	intron_variant	DDX52,HNF1B,SYNRG	0.52[0.31,0.86]	0.0104	NA	NA	NA	NA
rs77131926	chr11	17387524	T	missense_variant	KCNJ11	5.24[1.47,18.60]	0.0105	OMIM:616329	MODY, TYPE 13	NA	NA
rs4841561	chr8	11561264	T	intron_variant	BLK	0.97[0.96,0.99]	0.0106	OMIM:613375	MODY, TYPE 11	NA	NA
NA	chr9	133071647	C	synonymous_variant	CEL	1.10[1.02,1.19]	0.0107	OMIM:609812	MODY, TYPE 8	NA	NA
rs1008284	chr17	37702453	G	intron_variant	HNF1B	1.03[1.01,1.05]	0.0107	OMIM:137920	MODY, TYPE 5	NA	NA
rs554495441	chr12	120984345	AGAAT	intron_variant	HNF1A	1.06[1.01,1.11]	0.0108	OMIM:600496	MODY, TYPE III	NA	NA
rs7222069	chr17	37707301	A	intron_variant	HNF1B	1.12[1.03,1.22]	0.0108	OMIM:137920	MODY, TYPE 5	NA	NA
rs550034269	chr17	37718627	G	intron_variant	HNF1B	0.07[0.01,0.54]	0.0108	OMIM:137920	MODY, TYPE 5	NA	NA
rs10109802	chr8	11562352	G	intron_variant	BLK	0.97[0.96,0.99]	0.0109	OMIM:613375	MODY, TYPE 11	NA	NA
rs79320731	chr12	120984645	T	intron_variant	HNF1A	1.06[1.01,1.11]	0.011	OMIM:600496	MODY, TYPE III	NA	NA
rs3787349	chr20	44399666	A	upstream_gene_variant	HNF4A	0.97[0.94,0.99]	0.011	OMIM:125850	MODY, TYPE I	NA	NA
rs771820757	chr7	127614248	A	intron_variant	SND1	1.55[1.10,2.18]	0.0112	NA	NA	NA	NA
rs13254325	chr8	11553004	A	intron_variant	BLK	0.97[0.95,0.99]	0.0113	OMIM:613375	MODY, TYPE 11	NA	NA
rs182359655	chr7	44167567	C	intron_variant	GCK	0.02[0.00,0.39]	0.0114	OMIM:125851	MODY, TYPE II	NA	NA
NA	chr20	44403745	G	VEP_failed	HNF4A	0.93[0.88,0.98]	0.0114	OMIM:125850	MODY, TYPE I	NA	NA
rs11250148	chr8	11562343	C	intron_variant	BLK	0.98[0.96,0.99]	0.0115	OMIM:613375	MODY, TYPE 11	NA	NA
rs184760027	chr20	44422148	T	intron_variant	HNF4A	78.34[2.66,2310.00]	0.0115	OMIM:125850	MODY, TYPE I	NA	NA
rs147432845	chr8	11541382	T	intron_variant	BLK	0.96[0.93,0.99]	0.0116	OMIM:613375	MODY, TYPE 11	NA	NA
rs763066378	chr8	11513618	A	intron_variant	BLK	1.65[1.12,2.44]	0.0117	OMIM:613375	MODY, TYPE 11	NA	NA
rs117674188	chr20	44411729	T	intron_variant	HNF4A	0.91[0.85,0.98]	0.0117	OMIM:125850	MODY, TYPE I	NA	NA
rs572789026	chr8	11514431	T	intron_variant	BLK	0.10[0.02,0.60]	0.0119	OMIM:613375	MODY, TYPE 11	NA	NA
rs371696439	chr8	11536979	G	intron_variant	BLK	0.02[0.00,0.40]	0.0119	OMIM:613375	MODY, TYPE 11	NA	NA
rs11785335	chr8	11559134	A	intron_variant	BLK	1.02[1.01,1.04]	0.0119	OMIM:613375	MODY, TYPE 11	NA	NA
rs76265136	chr8	11548487	G	intron_variant	BLK	0.88[0.79,0.97]	0.0123	OMIM:613375	MODY, TYPE 11	NA	NA
rs11263759	chr17	37727850	C	intron_variant	HNF1B	0.45[0.24,0.84]	0.0123	OMIM:137920	MODY, TYPE 5	NA	NA
rs7820492	chr8	11547005	A	intron_variant	BLK	1.02[1.01,1.04]	0.0126	OMIM:613375	MODY, TYPE 11	NA	NA
rs142377916	chr8	11537659	G	intron_variant	BLK	0.97[0.95,0.99]	0.0127	OMIM:613375	MODY, TYPE 11	NA	NA
rs534439529	chr12	120981418	A	intron_variant	HNF1A	1.53[1.10,2.15]	0.0128	OMIM:600496	MODY, TYPE III	NA	NA
rs574565681	chr20	44372986	T	intron_variant	HNF4A	26.71[2.01,355.00]	0.0128	OMIM:125850	MODY, TYPE I	NA	NA
rs573576981	chr8	11525368	C	intron_variant	BLK	72.56[2.48,2130.00]	0.0129	OMIM:613375	MODY, TYPE 11	NA	NA
rs67934857	chr8	11533605	G	intron_variant	BLK	72.56[2.48,2130.00]	0.0129	OMIM:613375	MODY, TYPE 11	NA	NA
rs80123024	chr17	37736409	T	intron_variant	DDX52,DUSP14,HNF1B,SYNRG,TADA2A	0.52[0.31,0.87]	0.0129	NA	NA	NA	NA
rs569535922	chr7	44162883	T	upstream_gene_variant	GCK	1.03[1.01,1.05]	0.013	OMIM:125851	MODY, TYPE II	NA	NA
rs112102186	chr8	11537729	A	intron_variant	BLK	0.97[0.95,0.99]	0.0131	OMIM:613375	MODY, TYPE 11	NA	NA
rs2233579	chr7	127614447	T	intron_variant	ARF5,FSCN3,FSCN3,GCC1,FSCN3,PAX4,PAX4,SND1	0.91[0.85,0.98]	0.0131	NA	NA	NA	NA
NA	chr17	37694453	G	intron_variant	HNF1B	0.60[0.40,0.90]	0.0132	OMIM:137920	MODY, TYPE 5	NA	NA
rs374134161	chr11	17388065	A	synonymous_variant	KCNJ11	0.02[0.00,0.42]	0.0133	OMIM:616329	MODY, TYPE 13	NA	NA
rs760821598	chr8	11504362	A	intron_variant	BLK	0.95[0.92,0.99]	0.0135	OMIM:613375	MODY, TYPE 11	NA	NA
rs200525228,rs772634804	chr8	11504341	GAGGA	intron_variant	BLK	0.95[0.92,0.99]	0.0136	OMIM:613375	MODY, TYPE 11	NA	NA
rs572795984	chr8	11547710	T	intron_variant	BLK	0.65[0.47,0.92]	0.0136	OMIM:613375	MODY, TYPE 11	NA	NA
rs72786608	chr2	10051514	G	intron_variant	CYS1,KLF11	0.96[0.93,0.99]	0.0136	NA	NA	NA	NA
rs72786610	chr2	10051831	C	downstream_gene_variant	CYS1	0.96[0.93,0.99]	0.0136	NA	NA	NA	NA
rs6073431	chr20	44411929	T	intron_variant	HNF4A	1.02[1.00,1.04]	0.0137	OMIM:125850	MODY, TYPE I	NA	NA
rs769061388	chr8	11506050	C	intron_variant	BLK	0.46[0.25,0.85]	0.0138	OMIM:613375	MODY, TYPE 11	NA	NA
rs11263760	chr17	37727851	A	intron_variant	DDX52,DUSP14,HNF1B,SYNRG,TADA2A	0.46[0.25,0.85]	0.0138	NA	NA	NA	NA
rs2736345	chr8	11494976	G	intron_variant	BLK	0.97[0.95,0.99]	0.0139	OMIM:613375	MODY, TYPE 11	NA	NA
rs554284389	chr8	11561387	A	stop_gained	BLK	72.00[2.38,2170.00]	0.0139	OMIM:613375	MODY, TYPE 11	NA	NA
rs751192032	chr7	44185374	GTA	intron_variant	NUDCD3	1.50[1.08,2.07]	0.0142	NA	NA	NA	NA
rs13262953	chr8	11562712	A	intron_variant	BLK	0.98[0.96,0.99]	0.0142	OMIM:613375	MODY, TYPE 11	NA	NA
rs540319025	chr2	10045409	C	intron_variant	KLF11	2.66[1.22,5.83]	0.0142	OMIM:610508	MODY, TYPE 7	NA	NA
rs2250412	chr8	11497061	A	intron_variant	BLK	0.97[0.94,0.99]	0.0144	OMIM:613375	MODY, TYPE 11	NA	NA
rs539059804	chr8	11514347	T	intron_variant	BLK	73.15[2.35,2280.00]	0.0144	OMIM:613375	MODY, TYPE 11	NA	NA
rs779174906	chr8	11518299	G	intron_variant	BLK	73.15[2.35,2280.00]	0.0144	OMIM:613375	MODY, TYPE 11	NA	NA
rs11468327	chr20	44368086	G	intron_variant	HNF4A	0.86[0.77,0.97]	0.0144	OMIM:125850	MODY, TYPE I	NA	NA
rs11574736	chr20	44410897	C	intron_variant	HNF4A	0.97[0.94,0.99]	0.0146	OMIM:125850	MODY, TYPE I	NA	NA
rs72786612	chr2	10052942	T	3_prime_UTR_variant	KLF11	0.96[0.93,0.99]	0.0146	OMIM:610508	MODY, TYPE 7	NA	NA
rs577843321	chr8	11541861	C	intron_variant	BLK	11.34[1.61,80.00]	0.0148	OMIM:613375	MODY, TYPE 11	NA	NA
rs4074512	chr2	10046946	T	intron_variant	KLF11	0.02[0.00,0.45]	0.0149	OMIM:610508	MODY, TYPE 7	NA	NA
rs34059887,rs397688265	chr8	11543965	AT	intron_variant	BLK	0.95[0.91,0.99]	0.0151	OMIM:613375	MODY, TYPE 11	NA	NA
rs145806791,rs57262465	chr8	11559396	GACACACACAC	intron_variant	BLK	0.96[0.92,0.99]	0.0151	OMIM:613375	MODY, TYPE 11	NA	NA
rs71382483	chr17	37737866	G	intron_variant	DDX52,DUSP14,HNF1B,SYNRG,TADA2A	0.55[0.34,0.89]	0.0151	NA	NA	NA	NA
rs746395376	chr8	11525537	G	intron_variant	BLK	0.17[0.04,0.71]	0.0153	OMIM:613375	MODY, TYPE 11	NA	NA
rs546298455	chr7	44161422	C	upstream_gene_variant	GCK	1.51[1.08,2.12]	0.0154	OMIM:125851	MODY, TYPE II	NA	NA
rs766965706	chr7	44174737	C	intron_variant	CAMK2B,YKT6	0.35[0.15,0.82]	0.0157	NA	NA	NA	NA
rs564573444	chr17	37704851	G	intron_variant	HNF1B	1.54[1.08,2.18]	0.0157	OMIM:137920	MODY, TYPE 5	NA	NA
rs79237909	chr2	10045797	T	intron_variant	KLF11	0.02[0.00,0.46]	0.0159	OMIM:610508	MODY, TYPE 7	NA	NA
rs55848997	chr2	10047406	C	intron_variant	CYS1,KLF11	0.96[0.93,0.99]	0.0159	NA	NA	NA	NA
rs137965506	chr9	133068394	G	intron_variant	CEL	1.06[1.01,1.11]	0.016	OMIM:609812	MODY, TYPE 8	NA	NA
NA	chr9	133071633	A	VEP_failed	CEL	1.06[1.01,1.12]	0.016	OMIM:609812	MODY, TYPE 8	NA	NA
rs2300586	chr7	44179257	A	intron_variant	GCK	0.97[0.94,0.99]	0.016	OMIM:125851	MODY, TYPE II	NA	NA
rs183821435	chr8	11520208	A	intron_variant	BLK	1.97[1.14,3.43]	0.016	OMIM:613375	MODY, TYPE 11	NA	NA
NA	chr12	120984945	CT	VEP_failed	HNF1A	0.95[0.92,0.99]	0.0161	OMIM:600496	MODY, TYPE III	NA	NA
rs181684265	chr7	44163932	T	upstream_gene_variant	GCK	1.51[1.08,2.11]	0.0161	OMIM:125851	MODY, TYPE II	NA	NA
NA	chr12	120984645	TCTGACTGGCACTCAGCA	VEP_failed	HNF1A	0.95[0.92,0.99]	0.0162	OMIM:600496	MODY, TYPE III	NA	NA
rs751523795	chr12	120991533	A	intron_variant	HNF1A	2.18[1.16,4.13]	0.0162	OMIM:600496	MODY, TYPE III	NA	NA
rs562306613	chr8	11541480	A	intron_variant	BLK	0.95[0.92,0.99]	0.0162	OMIM:613375	MODY, TYPE 11	NA	NA
NA	chr8	11559507	ACTC	VEP_failed	BLK	0.96[0.92,0.99]	0.0163	OMIM:613375	MODY, TYPE 11	NA	NA
rs7834638	chr8	11562786	C	intron_variant	BLK	0.98[0.96,1.00]	0.0164	OMIM:613375	MODY, TYPE 11	NA	NA
rs749969491	chr9	133071633	G	missense_variant	CEL	1.06[1.01,1.12]	0.0165	OMIM:609812	MODY, TYPE 8	NA	NA
rs547978044	chr9	133064813	T	intron_variant	CEL	1.28[1.05,1.58]	0.0166	OMIM:609812	MODY, TYPE 8	NA	NA
rs546442868	chr12	120984646	C	intron_variant	HNF1A	0.95[0.92,0.99]	0.0166	OMIM:600496	MODY, TYPE III	NA	NA
rs10097015	chr8	11563875	T	intron_variant	BLK	0.98[0.96,1.00]	0.0166	OMIM:613375	MODY, TYPE 11	NA	NA
rs764781181	chr7	44170344	G	intron_variant	GCK	0.43[0.22,0.86]	0.0168	OMIM:125851	MODY, TYPE II	NA	NA
rs200483144	chr8	11541501	TC	intron_variant	BLK	0.96[0.92,0.99]	0.0168	OMIM:613375	MODY, TYPE 11	NA	NA
rs145058498	chr8	11550274	A	intron_variant	BLK	2.01[1.13,3.58]	0.017	OMIM:613375	MODY, TYPE 11	NA	NA
rs35482693,rs370311553	chr8	11559507	AC	intron_variant	BLK	0.96[0.92,0.99]	0.017	OMIM:613375	MODY, TYPE 11	NA	NA
rs115273484	chr2	10050794	T	intron_variant	KLF11	0.02[0.00,0.48]	0.017	OMIM:610508	MODY, TYPE 7	NA	NA
rs35419225,rs35968892,rs776520921	chr8	11559327	T	intron_variant	BLK	0.96[0.92,0.99]	0.0171	OMIM:613375	MODY, TYPE 11	NA	NA
rs2279169	chr8	11563507	A	intron_variant	BLK	0.98[0.96,1.00]	0.0172	OMIM:613375	MODY, TYPE 11	NA	NA
rs186714998	chr17	37741816	C	intron_variant	HNF1B	2.75[1.20,6.33]	0.0172	OMIM:137920	MODY, TYPE 5	NA	NA
rs113526980	chr12	120982456	C	intron_variant	HNF1A	0.95[0.92,0.99]	0.0173	OMIM:600496	MODY, TYPE III	NA	NA
NA	chr2	10043571	T	5_prime_UTR_variant	KLF11	0.37[0.17,0.84]	0.0174	OMIM:610508	MODY, TYPE 7	NA	NA
rs534868441	chr12	120992613	A	intron_variant	HNF1A	0.96[0.94,0.99]	0.0175	OMIM:600496	MODY, TYPE III	NA	NA
rs193091996	chr17	37709772	A	intron_variant	HNF1B	1.73[1.10,2.73]	0.0176	OMIM:137920	MODY, TYPE 5	NA	NA
rs185394289	chr8	11498770	C	intron_variant	BLK	0.71[0.54,0.94]	0.0177	OMIM:613375	MODY, TYPE 11	NA	NA
rs534283218	chr8	11517500	A	intron_variant	BLK	1.94[1.12,3.36]	0.0177	OMIM:613375	MODY, TYPE 11	NA	NA
rs775303714	chr8	11538133	T	intron_variant	BLK	5.47[1.34,22.30]	0.0177	OMIM:613375	MODY, TYPE 11	NA	NA
NA	chr20	44432803	C	3_prime_UTR_variant	HNF4A	0.02[0.00,0.49]	0.0177	OMIM:125850	MODY, TYPE I	NA	NA
rs10097005	chr8	11563849	A	intron_variant	BLK	0.98[0.96,1.00]	0.0178	OMIM:613375	MODY, TYPE 11	NA	NA
rs772204622	chr17	37736825	T	intron_variant	HNF1B	0.59[0.38,0.91]	0.0178	OMIM:137920	MODY, TYPE 5	NA	NA
rs569650348	chr7	44150200	T	intron_variant	GCK	0.97[0.95,0.99]	0.0179	OMIM:125851	MODY, TYPE II	NA	NA
rs2070971	chr7	44157984	T	intron_variant	GCK	0.97[0.94,0.99]	0.0179	OMIM:125851	MODY, TYPE II	NA	NA
rs184127738	chr7	44170681	C	intron_variant	GCK	1.20[1.03,1.40]	0.0179	OMIM:125851	MODY, TYPE II	NA	NA
NA	chr8	11504408	A	intron_variant	BLK	0.95[0.91,0.99]	0.0179	OMIM:613375	MODY, TYPE 11	NA	NA
rs1042689	chr8	11564284	T	3_prime_UTR_variant	BLK	0.98[0.96,1.00]	0.0179	OMIM:613375	MODY, TYPE 11	NA	NA
rs537270009	chr8	11518874	T	intron_variant	BLK	1.94[1.12,3.35]	0.018	OMIM:613375	MODY, TYPE 11	NA	NA
rs35401006	chr8	11562595	G	intron_variant	BLK	0.98[0.96,1.00]	0.018	OMIM:613375	MODY, TYPE 11	NA	NA
rs185957970	chr8	11556056	C	intron_variant	BLK	1.16[1.03,1.31]	0.0184	OMIM:613375	MODY, TYPE 11	NA	NA
rs568305087	chr20	44420309	A	intron_variant	HNF4A	0.67[0.48,0.94]	0.0184	OMIM:125850	MODY, TYPE I	NA	NA
rs146601562	chr12	120982067	C	intron_variant	HNF1A	0.72[0.55,0.95]	0.0185	OMIM:600496	MODY, TYPE III	NA	NA
rs188448405	chr8	11522787	G	intron_variant	BLK	18.52[1.63,210.00]	0.0185	OMIM:613375	MODY, TYPE 11	NA	NA
rs750636018	chr7	44170715	G	intron_variant	GCK	2.00[1.12,3.57]	0.0186	OMIM:125851	MODY, TYPE II	NA	NA
NA	chr20	44370520	C	intron_variant	HNF4A	0.02[0.00,0.51]	0.0188	OMIM:125850	MODY, TYPE I	NA	NA
rs370089359	chr7	44162906	A	upstream_gene_variant	GCK	1.10[1.02,1.19]	0.0189	OMIM:125851	MODY, TYPE II	NA	NA
rs746063392	chr20	44408204	T	intron_variant	HNF4A	2.54[1.17,5.55]	0.0189	OMIM:125850	MODY, TYPE I	NA	NA
NA	chr17	37724928	G	intron_variant	HNF1B	1.41[1.06,1.87]	0.0189	OMIM:137920	MODY, TYPE 5	NA	NA
NA	chr17	37727712	T	intron_variant	HNF1B	0.02[0.00,0.51]	0.0189	OMIM:137920	MODY, TYPE 5	NA	NA
rs142773928	chr20	44410080	A	intron_variant	HNF4A	0.97[0.95,0.99]	0.019	OMIM:125850	MODY, TYPE I	NA	NA
rs187257299	chr8	11538007	G	intron_variant	BLK	0.02[0.00,0.51]	0.0192	OMIM:613375	MODY, TYPE 11	NA	NA
rs540629525	chr8	11516847	A	intron_variant	BLK	1.70[1.09,2.65]	0.0194	OMIM:613375	MODY, TYPE 11	NA	NA
rs548914551	chr8	11518409	T	intron_variant	BLK	2.14[1.13,4.06]	0.0195	OMIM:613375	MODY, TYPE 11	NA	NA
NA	chr12	120984091	G	intron_variant	HNF1A	13.19[1.51,115.00]	0.0196	OMIM:600496	MODY, TYPE III	NA	NA
rs371701633	chr8	11501356	TC	intron_variant	BLK	0.91[0.84,0.98]	0.0196	OMIM:613375	MODY, TYPE 11	NA	NA
rs538456704	chr20	44428582	A	downstream_gene_variant	HNF4A	19.06[1.60,227.00]	0.0196	OMIM:125850	MODY, TYPE I	NA	NA
NA	chr11	2160429	T	downstream_gene_variant	TH	7.37[1.37,39.60]	0.0198	NA	NA	NA	NA
rs542550621	chr2	10050709	G	intron_variant	KLF11	0.82[0.69,0.97]	0.0201	OMIM:610508	MODY, TYPE 7	NA	NA
rs13248757	chr8	11563812	C	intron_variant	BLK	0.97[0.95,1.00]	0.0204	OMIM:613375	MODY, TYPE 11	NA	NA
rs567853445	chr20	44410472	T	intron_variant	HNF4A	3.74[1.23,11.40]	0.0204	OMIM:125850	MODY, TYPE I	NA	NA
rs4841550	chr8	11531715	G	intron_variant	BLK	1.02[1.00,1.04]	0.0205	OMIM:613375	MODY, TYPE 11	NA	NA
NA	chr8	11533605	AAGGAGGAGG	intron_variant	BLK	1.05[1.01,1.09]	0.0206	OMIM:613375	MODY, TYPE 11	NA	NA
NA	chr20	44364827	T	intron_variant	HNF4A	34.71[1.72,701.00]	0.0207	OMIM:125850	MODY, TYPE I	NA	NA
rs182592268	chr7	44168431	A	intron_variant	GCK	0.83[0.71,0.97]	0.0208	OMIM:125851	MODY, TYPE II	NA	NA
rs550366425	chr7	44176841	CAA	intron_variant	GCK	0.97[0.95,1.00]	0.0208	OMIM:125851	MODY, TYPE II	NA	NA
rs13433202	chr20	44399398	C	upstream_gene_variant	HNF4A	1.03[1.00,1.05]	0.0208	OMIM:125850	MODY, TYPE I	NA	NA
rs1600249	chr8	11502129	T	intron_variant	BLK	0.97[0.95,1.00]	0.0209	OMIM:613375	MODY, TYPE 11	NA	NA
NA	chr20	44368159	T	intron_variant	HNF4A	1.21[1.03,1.42]	0.021	OMIM:125850	MODY, TYPE I	NA	NA
rs535253422	chr20	44429946	G	3_prime_UTR_variant	HNF4A	0.02[0.00,0.54]	0.021	OMIM:125850	MODY, TYPE I	NA	NA
rs112765788	chr7	44180220	C	intron_variant	GCK	1.17[1.02,1.34]	0.0212	OMIM:125851	MODY, TYPE II	NA	NA
NA	chr8	11560138	CGTGGGTGG	intron_variant	BLK	0.86[0.75,0.98]	0.0212	OMIM:613375	MODY, TYPE 11	NA	NA
rs545512348	chr13	27926003	A	3_prime_UTR_variant	PDX1	0.39[0.17,0.87]	0.0213	OMIM:606392	MODY, TYPE 4	NA	NA
rs2249259	chr8	11531255	G	intron_variant	BLK	1.02[1.00,1.04]	0.0214	OMIM:613375	MODY, TYPE 11	NA	NA
NA	chr17	37708848	C	intron_variant	HNF1B	0.28[0.09,0.83]	0.0214	OMIM:137920	MODY, TYPE 5	NA	NA
rs113027087	chr7	44178746	A	intron_variant	GCK	1.17[1.02,1.33]	0.0216	OMIM:125851	MODY, TYPE II	NA	NA
rs62490880	chr8	11556384	T	intron_variant	BLK	0.97[0.94,0.99]	0.0216	OMIM:613375	MODY, TYPE 11	NA	NA
rs7814834	chr8	11530352	T	intron_variant	BLK	1.02[1.00,1.04]	0.0217	OMIM:613375	MODY, TYPE 11	NA	NA
rs777867490	chr8	11559205	T	intron_variant	BLK	0.59[0.38,0.93]	0.0217	OMIM:613375	MODY, TYPE 11	NA	NA
NA	chr8	11561826	AT	VEP_failed	BLK	0.96[0.92,0.99]	0.0217	OMIM:613375	MODY, TYPE 11	NA	NA
rs183883680	chr8	11561964	A	intron_variant	BLK	0.80[0.67,0.97]	0.0217	OMIM:613375	MODY, TYPE 11	NA	NA
rs76705771	chr20	44432198	A	3_prime_UTR_variant	HNF4A	3.92[1.22,12.60]	0.0217	OMIM:125850	MODY, TYPE I	NA	NA
rs561812989	chr7	44178346	T	intron_variant	GCK	0.97[0.95,1.00]	0.0218	OMIM:125851	MODY, TYPE II	NA	NA
rs72323732,rs75954508	chr20	44399210	C	upstream_gene_variant	HNF4A	1.06[1.01,1.11]	0.0219	OMIM:125850	MODY, TYPE I	NA	NA
NA	chr8	11543965	ATT	VEP_failed	BLK	0.96[0.92,0.99]	0.022	OMIM:613375	MODY, TYPE 11	NA	NA
rs761879599	chr20	44360963	T	intron_variant	TTPAL	3.53[1.20,10.40]	0.022	NA	NA	NA	NA
rs79818052	chr8	11516243	A	intron_variant	BLK	1.03[1.00,1.05]	0.0221	OMIM:613375	MODY, TYPE 11	NA	NA
rs770710273	chr17	37711910	A	intron_variant	HNF1B	1.56[1.07,2.29]	0.0221	OMIM:137920	MODY, TYPE 5	NA	NA
rs181822210	chr12	120994663	A	intron_variant	HNF1A	0.25[0.08,0.82]	0.0223	OMIM:600496	MODY, TYPE III	NA	NA
rs191795044	chr7	44189406	A	5_prime_UTR_variant	GCK	0.71[0.53,0.95]	0.0226	OMIM:125851	MODY, TYPE II	NA	NA
rs754624713	chr8	11496846	G	intron_variant	BLK	2.37[1.13,4.99]	0.0226	OMIM:613375	MODY, TYPE 11	NA	NA
rs372143096	chr17	37703829	G	intron_variant	HNF1B	2.68[1.15,6.24]	0.0226	OMIM:137920	MODY, TYPE 5	NA	NA
rs191781626	chr7	44174884	C	intron_variant	GCK	3.20[1.18,8.70]	0.0227	OMIM:125851	MODY, TYPE II	NA	NA
rs77761132	chr12	120984646	T	intron_variant	HNF1A	0.96[0.92,0.99]	0.0228	OMIM:600496	MODY, TYPE III	NA	NA
rs578157862	chr7	44186297	C	intron_variant	GCK	1.11[1.01,1.21]	0.023	OMIM:125851	MODY, TYPE II	NA	NA
rs567018139	chr17	37719990	T	intron_variant	HNF1B	2.28[1.12,4.64]	0.023	OMIM:137920	MODY, TYPE 5	NA	NA
rs138362176	chr8	11513916	A	intron_variant	BLK	0.02[0.00,0.57]	0.0232	OMIM:613375	MODY, TYPE 11	NA	NA
rs2618480	chr8	11496598	C	intron_variant	BLK	0.97[0.94,1.00]	0.0233	OMIM:613375	MODY, TYPE 11	NA	NA
NA	chr20	44383549	CTT	VEP_failed	HNF4A	0.95[0.92,0.99]	0.0233	OMIM:125850	MODY, TYPE I	NA	NA
rs56338049,rs759283794	chr12	120983917	TGTGTGTGTGTGT	intron_variant	HNF1A	0.96[0.92,0.99]	0.0234	OMIM:600496	MODY, TYPE III	NA	NA
rs149168584	chr9	133067895	T	intron_variant	CEL	0.02[0.00,0.57]	0.0235	OMIM:609812	MODY, TYPE 8	NA	NA
rs139264769	chr11	2159958	T	missense_variant	INS	66.14[1.75,2500.00]	0.0237	OMIM:613370	MODY, TYPE 10	NA	NA
NA	chr13	27920241	G	missense_variant	PDX1	0.02[0.00,0.58]	0.0237	OMIM:606392	MODY, TYPE 4	NA	NA
NA	chr20	44368185	G	intron_variant	HNF4A	2.95[1.15,7.54]	0.0238	OMIM:125850	MODY, TYPE I	NA	NA
rs528447355	chr20	44381040	T	intron_variant	HNF4A	2.48[1.13,5.45]	0.0238	OMIM:125850	MODY, TYPE I	NA	NA
rs116412095	chr2	10044281	T	5_prime_UTR_variant	KLF11	0.96[0.94,0.99]	0.0238	OMIM:610508	MODY, TYPE 7	NA	NA
rs143765312	chr8	11544692	C	intron_variant	BLK	1.16[1.02,1.31]	0.024	OMIM:613375	MODY, TYPE 11	NA	NA
rs780450862	chr17	37732097	C	intron_variant	HNF1B	1.26[1.03,1.54]	0.024	OMIM:137920	MODY, TYPE 5	NA	NA
rs1478895	chr8	11495826	C	intron_variant	BLK	0.97[0.95,1.00]	0.0241	OMIM:613375	MODY, TYPE 11	NA	NA
rs777375073	chr17	37706621	G	intron_variant	HNF1B	0.64[0.43,0.94]	0.0241	OMIM:137920	MODY, TYPE 5	NA	NA
rs7213333	chr17	37707860	T	intron_variant	HNF1B	1.02[1.00,1.04]	0.0241	OMIM:137920	MODY, TYPE 5	NA	NA
rs998682	chr8	11495543	G	intron_variant	BLK	0.97[0.95,1.00]	0.0242	OMIM:613375	MODY, TYPE 11	NA	NA
NA	chr8	11533615	A	VEP_failed	BLK	1.05[1.01,1.09]	0.0242	OMIM:613375	MODY, TYPE 11	NA	NA
NA	chr8	11533605	A	VEP_failed	BLK	0.96[0.92,0.99]	0.0243	OMIM:613375	MODY, TYPE 11	NA	NA
rs554404143	chr8	11511770	G	intron_variant	BLK	0.02[0.00,0.59]	0.0244	OMIM:613375	MODY, TYPE 11	NA	NA
rs545185639	chr17	37687051	C	3_prime_UTR_variant	HNF1B	0.29[0.10,0.85]	0.0244	OMIM:137920	MODY, TYPE 5	NA	NA
rs34738791,rs56236325,rs770087687	chr12	120984945	CTT	intron_variant	HNF1A	0.96[0.92,0.99]	0.0246	OMIM:600496	MODY, TYPE III	NA	NA
rs2285740	chr17	37708720	T	intron_variant	HNF1B	1.02[1.00,1.04]	0.0246	OMIM:137920	MODY, TYPE 5	NA	NA
rs11779639	chr8	11547740	A	intron_variant	BLK	0.98[0.96,1.00]	0.0248	OMIM:613375	MODY, TYPE 11	NA	NA
rs2618471	chr8	11501511	G	intron_variant	BLK	0.98[0.95,1.00]	0.025	OMIM:613375	MODY, TYPE 11	NA	NA
rs111314068	chr12	120990680	GAGGA	intron_variant	HNF1A	1.07[1.01,1.13]	0.0252	OMIM:600496	MODY, TYPE III	NA	NA
rs755778997	chr2	10049265	AT	intron_variant	KLF11	5.30[1.23,22.90]	0.0252	OMIM:610508	MODY, TYPE 7	NA	NA
NA	chr9	133067923	A	intron_variant	C9orf9	0.02[0.00,0.60]	0.0254	NA	NA	NA	NA
rs2425634	chr20	44392816	C	intron_variant	HNF4A	0.97[0.95,1.00]	0.0254	OMIM:125850	MODY, TYPE I	NA	NA
rs568473143	chr12	120988378	G	intron_variant	HNF1A	0.97[0.94,1.00]	0.0255	OMIM:600496	MODY, TYPE III	NA	NA
rs536849674	chr17	37721541	G	intron_variant	HNF1B	0.02[0.00,0.61]	0.0255	OMIM:137920	MODY, TYPE 5	NA	NA
rs569143833	chr7	44172171	C	intron_variant	GCK	4.36[1.20,15.90]	0.0256	OMIM:125851	MODY, TYPE II	NA	NA
rs551988694	chr8	11532058	G	intron_variant	BLK	0.02[0.00,0.61]	0.0256	OMIM:613375	MODY, TYPE 11	NA	NA
NA	chr7	44163758	T	upstream_gene_variant	GCK	0.02[0.00,0.61]	0.0257	OMIM:125851	MODY, TYPE II	NA	NA
NA	chr7	44174194	A	intron_variant	GCK	0.02[0.00,0.61]	0.0257	OMIM:125851	MODY, TYPE II	NA	NA
rs550274701	chr17	37710657	T	missense_variant	HNF1B	1.02[1.00,1.05]	0.0258	OMIM:137920	MODY, TYPE 5	NA	NA
rs548930929	chr17	37743548	C	intron_variant	HNF1B	1.12[1.01,1.23]	0.0259	OMIM:137920	MODY, TYPE 5	NA	NA
rs530567443	chr13	27920303	A	synonymous_variant	PDX1	0.54[0.31,0.93]	0.0259	OMIM:606392	MODY, TYPE 4	NA	NA
rs559451844	chr7	44145118	T	3_prime_UTR_variant	GCK	1.86[1.08,3.21]	0.026	OMIM:125851	MODY, TYPE II	NA	NA
rs551582748	chr9	133067920	T	intron_variant	CEL	0.02[0.00,0.61]	0.0261	OMIM:609812	MODY, TYPE 8	NA	NA
rs577398035	chr2	10049068	T	intron_variant	KLF11	0.96[0.93,1.00]	0.0261	OMIM:610508	MODY, TYPE 7	NA	NA
rs55718444	chr8	11502572	C	intron_variant	BLK	0.96[0.92,0.99]	0.0262	OMIM:613375	MODY, TYPE 11	NA	NA
rs117707700	chr20	44426027	C	downstream_gene_variant	HNF4A	0.85[0.74,0.98]	0.0262	OMIM:125850	MODY, TYPE I	NA	NA
rs8121034	chr20	44408009	G	intron_variant	HNF4A	0.98[0.95,1.00]	0.0263	OMIM:125850	MODY, TYPE I	NA	NA
rs547902586	chr8	11495631	A	intron_variant	BLK	0.02[0.00,0.62]	0.0264	OMIM:613375	MODY, TYPE 11	NA	NA
NA	chr8	11543965	ATTTT	intron_variant	BLK	0.78[0.62,0.97]	0.0264	OMIM:613375	MODY, TYPE 11	NA	NA
rs62073541	chr17	37705695	A	intron_variant	HNF1B	0.38[0.16,0.89]	0.0264	OMIM:137920	MODY, TYPE 5	NA	NA
rs2898281	chr8	11501012	T	intron_variant	BLK	0.98[0.95,1.00]	0.0265	OMIM:613375	MODY, TYPE 11	NA	NA
rs142945366	chr20	44376204	T	intron_variant	HNF4A	0.02[0.00,0.62]	0.0265	OMIM:125850	MODY, TYPE I	NA	NA
rs7012393	chr8	11501357	C	intron_variant	BLK	0.96[0.92,0.99]	0.0266	OMIM:613375	MODY, TYPE 11	NA	NA
rs139650755	chr8	11545025	T	intron_variant	BLK	0.77[0.62,0.97]	0.0267	OMIM:613375	MODY, TYPE 11	NA	NA
rs190087310	chr17	37741495	T	intron_variant	HNF1B	0.55[0.32,0.93]	0.0267	OMIM:137920	MODY, TYPE 5	NA	NA
NA	chr13	27925503	T	3_prime_UTR_variant	PDX1	2.24[1.10,4.57]	0.0269	OMIM:606392	MODY, TYPE 4	NA	NA
rs56368260	chr12	120990670	A	intron_variant	HNF1A	0.59[0.37,0.94]	0.027	OMIM:600496	MODY, TYPE III	NA	NA
rs758006947	chr8	11501051	C	intron_variant	BLK	0.49[0.26,0.92]	0.0271	OMIM:613375	MODY, TYPE 11	NA	NA
rs2250788	chr8	11494547	G	5_prime_UTR_variant	BLK	0.97[0.95,1.00]	0.0272	OMIM:613375	MODY, TYPE 11	NA	NA
rs2268572	chr7	44154952	A	intron_variant	GCK	0.97[0.95,1.00]	0.0273	OMIM:125851	MODY, TYPE II	NA	NA
rs574959641	chr8	11556915	A	intron_variant	BLK	4.73[1.19,18.80]	0.0273	OMIM:613375	MODY, TYPE 11	NA	NA
rs5212	chr11	17386827	A	3_prime_UTR_variant	KCNJ11	0.14[0.02,0.80]	0.0274	OMIM:616329	MODY, TYPE 13	NA	NA
rs141620976	chr20	44419633	A	intron_variant	HNF4A	11.23[1.31,96.60]	0.0276	OMIM:125850	MODY, TYPE I	NA	NA
NA	chr20	44397087	T	upstream_gene_variant	HNF4A	14.93[1.35,166.00]	0.0277	OMIM:125850	MODY, TYPE I	NA	NA
rs189641204	chr20	44420605	A	intron_variant	HNF4A	0.02[0.00,0.64]	0.0277	OMIM:125850	MODY, TYPE I	NA	NA
rs2971679	chr7	44151710	T	intron_variant	GCK	0.97[0.95,1.00]	0.0278	OMIM:125851	MODY, TYPE II	NA	NA
rs151319183	chr8	11506819	C	intron_variant	BLK	0.79[0.64,0.97]	0.0279	OMIM:613375	MODY, TYPE 11	NA	NA
rs191680996	chr8	11549513	T	intron_variant	BLK	0.67[0.47,0.96]	0.0281	OMIM:613375	MODY, TYPE 11	NA	NA
rs368662730	chr12	120990393	T	intron_variant	OASL	6.51[1.22,34.70]	0.0282	NA	NA	NA	NA
rs7016396	chr8	11501481	C	intron_variant	BLK	0.96[0.92,1.00]	0.0283	OMIM:613375	MODY, TYPE 11	NA	NA
rs190224342	chr2	10051678	T	intron_variant	KLF11	0.02[0.00,0.65]	0.0283	OMIM:610508	MODY, TYPE 7	NA	NA
rs778313591	chr8	11545825	T	intron_variant	BLK	1.67[1.06,2.65]	0.0284	OMIM:613375	MODY, TYPE 11	NA	NA
rs28625526	chr8	11548733	A	intron_variant	BLK	0.94[0.90,0.99]	0.0284	OMIM:613375	MODY, TYPE 11	NA	NA
rs550312430	chr12	120992458	A	intron_variant	HNF1A	1.04[1.00,1.09]	0.0285	OMIM:600496	MODY, TYPE III	NA	NA
rs113132383	chr8	11548488	C	intron_variant	BLK	5.63[1.20,26.40]	0.0285	OMIM:613375	MODY, TYPE 11	NA	NA
rs553688473	chr20	44408762	C	intron_variant	HNF4A	1.64[1.05,2.55]	0.0285	OMIM:125850	MODY, TYPE I	NA	NA
rs62490881	chr8	11557637	A	intron_variant	BLK	0.97[0.94,1.00]	0.0286	OMIM:613375	MODY, TYPE 11	NA	NA
rs554689596	chr12	120983550	CTT	intron_variant	HNF1A	3.38[1.13,10.10]	0.0288	OMIM:600496	MODY, TYPE III	NA	NA
rs530449518	chr8	11563836	GTGA	intron_variant	BLK	2.23[1.09,4.57]	0.0288	OMIM:613375	MODY, TYPE 11	NA	NA
rs769165584	chr20	44431028	T	3_prime_UTR_variant	HNF4A	2.23[1.09,4.56]	0.0288	OMIM:125850	MODY, TYPE I	NA	NA
rs533462973	chr7	127615718	G	5_prime_UTR_variant	PAX4	2.28[1.09,4.76]	0.0288	OMIM:612225	MODY, TYPE 9	NA	NA
rs10849827	chr12	120984367	G	intron_variant	C12orf43,HNF1A	1.07[1.01,1.14]	0.0289	NA	NA	NA	NA
rs564083982	chr20	44395465	A	intron_variant	HNF4A	0.02[0.00,0.66]	0.0289	OMIM:125850	MODY, TYPE I	NA	NA
rs8122476	chr20	44408051	G	intron_variant	HNF4A	0.98[0.95,1.00]	0.0289	OMIM:125850	MODY, TYPE I	NA	NA
rs576805772	chr17	37712228	GATTCAACGT	intron_variant	HNF1B	6.83[1.22,38.30]	0.0289	OMIM:137920	MODY, TYPE 5	NA	NA
NA	chr2	10043193	T	upstream_gene_variant	KLF11	1.24[1.02,1.50]	0.0289	OMIM:610508	MODY, TYPE 7	NA	NA
rs577782149	chr7	44174462	C	intron_variant	GCK	6.61[1.21,36.00]	0.029	OMIM:125851	MODY, TYPE II	NA	NA
rs73982530	chr17	37730543	G	intron_variant	DDX52,DUSP14,HNF1B,SYNRG,TADA2A	0.53[0.30,0.94]	0.029	NA	NA	NA	NA
rs560947239	chr12	120984185	T	intron_variant	HNF1A	3.38[1.13,10.10]	0.0291	OMIM:600496	MODY, TYPE III	NA	NA
rs149769617	chr9	133070929	T	intron_variant	CEL	0.02[0.00,0.66]	0.0294	OMIM:609812	MODY, TYPE 8	NA	NA
rs757420819	chr20	44365719	G	intron_variant	HNF4A	0.02[0.00,0.66]	0.0295	OMIM:125850	MODY, TYPE I	NA	NA
NA	chr12	120991593	A	intron_variant	HNF1A	0.94[0.89,0.99]	0.0296	OMIM:600496	MODY, TYPE III	NA	NA
NA	chr8	11560167	GTGGATGGATGGATGCATGGATGGATGGA	VEP_failed	BLK	0.93[0.87,0.99]	0.0297	OMIM:613375	MODY, TYPE 11	NA	NA
NA	chr2	10043613	T	5_prime_UTR_variant	KLF11	0.02[0.00,0.67]	0.0297	OMIM:610508	MODY, TYPE 7	NA	NA
rs183528394	chr13	27922472	A	intron_variant	PDX1	0.69[0.49,0.96]	0.0299	OMIM:606392	MODY, TYPE 4	NA	NA
rs147167346	chr8	11551615	C	intron_variant	BLK	0.19[0.04,0.85]	0.03	OMIM:613375	MODY, TYPE 11	NA	NA
rs116321817	chr12	120992474	T	intron_variant	HNF1A	1.04[1.00,1.09]	0.0301	OMIM:600496	MODY, TYPE III	NA	NA
rs574181773	chr17	37712835	C	intron_variant	HNF1B	1.02[1.00,1.05]	0.0301	OMIM:137920	MODY, TYPE 5	NA	NA
rs762665187	chr8	11525931	A	intron_variant	BLK	5.47[1.18,25.40]	0.0302	OMIM:613375	MODY, TYPE 11	NA	NA
NA	chr9	133071631	A	inframe_deletion	CEL	1.07[1.01,1.14]	0.0303	OMIM:609812	MODY, TYPE 8	NA	NA
rs137996779	chr17	37696072	A	intron_variant	HNF1B	0.86[0.74,0.98]	0.0303	OMIM:137920	MODY, TYPE 5	NA	NA
rs553939042	chr8	11556027	C	intron_variant	BLK	1.20[1.02,1.42]	0.0304	OMIM:613375	MODY, TYPE 11	NA	NA
rs182887164	chr2	10045163	T	intron_variant	KLF11	0.97[0.95,1.00]	0.0305	OMIM:610508	MODY, TYPE 7	NA	NA
NA	chr9	133071632	C	missense_variant	CEL	1.42[1.03,1.96]	0.0306	OMIM:609812	MODY, TYPE 8	NA	NA
rs2736346	chr8	11501603	A	intron_variant	BLK	0.98[0.96,1.00]	0.0309	OMIM:613375	MODY, TYPE 11	NA	NA
rs138333004	chr8	11557989	T	missense_variant	BLK	2.39[1.08,5.28]	0.0309	OMIM:613375	MODY, TYPE 11	NA	NA
rs140294557	chr17	37709853	T	intron_variant	HNF1B	37.48[1.39,1010.00]	0.031	OMIM:137920	MODY, TYPE 5	NA	NA
rs7017022	chr8	11501872	C	intron_variant	BLK	0.96[0.92,1.00]	0.0311	OMIM:613375	MODY, TYPE 11	NA	NA
rs549000572	chr9	133068043	T	intron_variant	CEL	0.02[0.00,0.69]	0.0312	OMIM:609812	MODY, TYPE 8	NA	NA
rs537746726	chr8	11547086	C	intron_variant	BLK	5.22[1.16,23.50]	0.0313	OMIM:613375	MODY, TYPE 11	NA	NA
rs75356504	chr20	44401312	A	5_prime_UTR_variant	HNF4A	67.98[1.46,3160.00]	0.0313	OMIM:125850	MODY, TYPE I	NA	NA
rs114091401	chr20	44401725	A	intron_variant	HNF4A	67.98[1.46,3160.00]	0.0313	OMIM:125850	MODY, TYPE I	NA	NA
rs528538602	chr20	44430097	G	3_prime_UTR_variant	HNF4A	0.52[0.28,0.94]	0.0313	OMIM:125850	MODY, TYPE I	NA	NA
rs575880828	chr17	37700919	C	intron_variant	HNF1B	0.97[0.95,1.00]	0.0314	OMIM:137920	MODY, TYPE 5	NA	NA
rs187293819	chr7	44168531	T	intron_variant	GCK	0.67[0.46,0.96]	0.0315	OMIM:125851	MODY, TYPE II	NA	NA
rs2618478	chr8	11498493	A	intron_variant	BLK	0.97[0.95,1.00]	0.0315	OMIM:613375	MODY, TYPE 11	NA	NA
rs142030092	chr20	44405700	G	intron_variant	HNF4A	0.81[0.67,0.98]	0.0315	OMIM:125850	MODY, TYPE I	NA	NA
rs55934816	chr20	44407103	G	intron_variant	HNF4A	0.98[0.96,1.00]	0.0315	OMIM:125850	MODY, TYPE I	NA	NA
rs554214927	chr17	37693813	A	intron_variant	HNF1B	0.64[0.43,0.96]	0.0317	OMIM:137920	MODY, TYPE 5	NA	NA
NA	chr7	44146300	TG	upstream_gene_variant	MYL7	0.02[0.00,0.70]	0.0318	NA	NA	NA	NA
rs193922351	chr13	27920121	T	5_prime_UTR_variant	PDX1	8.66[1.21,62.20]	0.0318	OMIM:606392	MODY, TYPE 4	NA	NA
rs746267454	chr12	120982368	T	intron_variant	HNF1A	0.95[0.90,0.99]	0.0319	OMIM:600496	MODY, TYPE III	NA	NA
rs756626807	chr20	44363609	A	intron_variant	HNF4A	0.66[0.46,0.97]	0.0321	OMIM:125850	MODY, TYPE I	NA	NA
rs192027707	chr8	11552382	C	intron_variant	BLK	5.72[1.16,28.30]	0.0323	OMIM:613375	MODY, TYPE 11	NA	NA
rs752253676	chr8	11507753	A	intron_variant	BLK	7.29[1.18,45.00]	0.0324	OMIM:613375	MODY, TYPE 11	NA	NA
rs146751799	chr20	44414503	A	splice_region_variant	HNF4A	0.02[0.00,0.71]	0.0324	OMIM:125850	MODY, TYPE I	NA	NA
rs553756272	chr2	181678686	G	missense_variant	NEUROD1	0.94[0.88,0.99]	0.0324	OMIM:606394	MODY, TYPE 6	NA	NA
rs190301281	chr17	37699230	C	intron_variant	HNF1B	1.74[1.05,2.90]	0.0325	OMIM:137920	MODY, TYPE 5	NA	NA
rs375515340,rs71203399	chr8	11561826	ATT	intron_variant	BLK	0.96[0.93,1.00]	0.0327	OMIM:613375	MODY, TYPE 11	NA	NA
rs757121487	chr8	11498179	G	intron_variant	BLK	2.12[1.06,4.21]	0.0328	OMIM:613375	MODY, TYPE 11	NA	NA
rs113151070,rs72137187	chr20	44430597	T	3_prime_UTR_variant	HNF4A	0.94[0.90,0.99]	0.033	OMIM:125850	MODY, TYPE I	NA	NA
rs576280984	chr2	181678838	A	missense_variant	NEUROD1	0.92[0.86,0.99]	0.033	OMIM:606394	MODY, TYPE 6	NA	NA
rs753103361	chr8	11525661	A	intron_variant	BLK	0.18[0.04,0.87]	0.0331	OMIM:613375	MODY, TYPE 11	NA	NA
rs534945057	chr8	11538033	G	intron_variant	BLK	3.45[1.10,10.80]	0.0334	OMIM:613375	MODY, TYPE 11	NA	NA
rs767794248	chr20	44422170	T	intron_variant	TTPAL	3.81[1.11,13.10]	0.0335	NA	NA	NA	NA
NA	chr8	11504363	GGAAGAAAGAAAAGAAAAGAAAAGAAAAGA	VEP_failed	BLK	0.96[0.92,1.00]	0.0336	OMIM:613375	MODY, TYPE 11	NA	NA
rs2736347	chr8	11501868	A	intron_variant	BLK	0.98[0.96,1.00]	0.0337	OMIM:613375	MODY, TYPE 11	NA	NA
rs140559044	chr2	10052614	A	3_prime_UTR_variant	KLF11	12.60[1.21,131.00]	0.0338	OMIM:610508	MODY, TYPE 7	NA	NA
rs2409781	chr8	11502048	C	intron_variant	BLK	0.98[0.96,1.00]	0.0339	OMIM:613375	MODY, TYPE 11	NA	NA
rs115360487	chr8	11542380	T	intron_variant	BLK	0.95[0.90,1.00]	0.0339	OMIM:613375	MODY, TYPE 11	NA	NA
rs777611272	chr20	44388701	A	intron_variant	HNF4A	0.02[0.00,0.73]	0.0341	OMIM:125850	MODY, TYPE I	NA	NA
rs142865686	chr20	44404056	T	intron_variant	HNF4A	0.81[0.67,0.98]	0.0341	OMIM:125850	MODY, TYPE I	NA	NA
rs76964581	chr20	44411146	T	intron_variant	HNF4A	2.83[1.08,7.40]	0.0343	OMIM:125850	MODY, TYPE I	NA	NA
rs569271807	chr8	11531199	A	intron_variant	BLK	10.21[1.19,87.90]	0.0344	OMIM:613375	MODY, TYPE 11	NA	NA
rs141871020	chr13	27921230	G	intron_variant	PDX1	6.48[1.15,36.60]	0.0344	OMIM:606392	MODY, TYPE 4	NA	NA
NA	chr17	37724934	G	intron_variant	HNF1B	1.26[1.02,1.55]	0.0346	OMIM:137920	MODY, TYPE 5	NA	NA
NA	chr8	11546522	C	intron_variant	BLK	2.88[1.08,7.69]	0.0347	OMIM:613375	MODY, TYPE 11	NA	NA
rs139824254	chr8	11539587	C	intron_variant	BLK	0.97[0.94,1.00]	0.0348	OMIM:613375	MODY, TYPE 11	NA	NA
rs139895831	chr20	44358305	A	intron_variant	HNF4A	0.25[0.07,0.91]	0.0348	OMIM:125850	MODY, TYPE I	NA	NA
rs560021970	chr20	44407014	C	intron_variant	HNF4A	4.76[1.12,20.30]	0.0348	OMIM:125850	MODY, TYPE I	NA	NA
rs187230595	chr20	44412501	C	intron_variant	HNF4A	0.86[0.75,0.99]	0.0348	OMIM:125850	MODY, TYPE I	NA	NA
rs554689596	chr12	120983550	CTTT	intron_variant	HNF1A	0.87[0.77,0.99]	0.035	OMIM:600496	MODY, TYPE III	NA	NA
NA	chr12	120983914	C	intron_variant	HNF1A	0.95[0.92,1.00]	0.035	OMIM:600496	MODY, TYPE III	NA	NA
rs573472308	chr12	120989295	C	intron_variant	HNF1A	2.68[1.07,6.71]	0.035	OMIM:600496	MODY, TYPE III	NA	NA
NA	chr8	11504393	A	intron_variant	BLK	1.05[1.00,1.09]	0.0351	OMIM:613375	MODY, TYPE 11	NA	NA
rs5217	chr11	17387508	T	missense_variant	KCNJ11	0.02[0.00,0.75]	0.0351	OMIM:616329	MODY, TYPE 13	NA	NA
NA	chr20	44387655	CGGG	VEP_failed	HNF4A	0.96[0.92,1.00]	0.0352	OMIM:125850	MODY, TYPE I	NA	NA
NA	chr20	44387655	C	VEP_failed	HNF4A	1.04[1.00,1.09]	0.0352	OMIM:125850	MODY, TYPE I	NA	NA
NA	chr20	44387655	C	VEP_failed	HNF4A	1.04[1.00,1.09]	0.0352	OMIM:125850	MODY, TYPE I	NA	NA
rs200477798	chr7	44182031	A	intron_variant	GCK	1.58[1.03,2.43]	0.0353	OMIM:125851	MODY, TYPE II	NA	NA
rs7271766	chr20	44376385	A	intron_variant	HNF4A	0.02[0.00,0.75]	0.0353	OMIM:125850	MODY, TYPE I	NA	NA
NA	chr20	44405087	C	intron_variant	HNF4A	4.90[1.12,21.50]	0.0353	OMIM:125850	MODY, TYPE I	NA	NA
rs568358073	chr20	44386043	C	intron_variant	HNF4A	0.46[0.22,0.95]	0.0355	OMIM:125850	MODY, TYPE I	NA	NA
rs538824492	chr20	44400023	G	upstream_gene_variant	HNF4A	0.02[0.00,0.76]	0.0359	OMIM:125850	MODY, TYPE I	NA	NA
rs367558907	chr9	133066991	C	intron_variant	CEL	69.17[1.31,3640.00]	0.0362	OMIM:609812	MODY, TYPE 8	NA	NA
rs549299869	chr2	10045749	T	intron_variant	KLF11	12.00[1.17,123.00]	0.0363	OMIM:610508	MODY, TYPE 7	NA	NA
rs2041547	chr7	44161285	C	upstream_gene_variant	GCK	0.98[0.96,1.00]	0.0364	OMIM:125851	MODY, TYPE II	NA	NA
rs529731205	chr17	37727589	G	intron_variant	HNF1B	2.73[1.06,6.97]	0.0365	OMIM:137920	MODY, TYPE 5	NA	NA
NA	chr12	120999978	C	downstream_gene_variant	C12orf43	4.56[1.10,18.90]	0.0366	NA	NA	NA	NA
rs532689884	chr12	120999454	A	splice_region_variant	HNF1A	0.52[0.28,0.96]	0.0367	OMIM:600496	MODY, TYPE III	NA	NA
rs140941565	chr8	11511007	A	intron_variant	BLK	0.94[0.89,1.00]	0.0367	OMIM:613375	MODY, TYPE 11	NA	NA
rs577913419	chr8	11551592	A	intron_variant	BLK	5.35[1.11,25.80]	0.0367	OMIM:613375	MODY, TYPE 11	NA	NA
NA	chr8	11555993	A	intron_variant	BLK	2.56[1.06,6.18]	0.0367	OMIM:613375	MODY, TYPE 11	NA	NA
NA	chr20	44421773	GTA	VEP_failed	HNF4A	1.33[1.02,1.74]	0.037	OMIM:125850	MODY, TYPE I	NA	NA
NA	chr20	44358210	A	intron_variant	HNF4A	5.69[1.11,29.20]	0.0371	OMIM:125850	MODY, TYPE I	NA	NA
rs386134235	chr7	44146766	A	intron_variant	GCK	3.08[1.07,8.88]	0.0372	OMIM:125851	MODY, TYPE II	NA	NA
rs113712344	chr8	11562476	C	intron_variant	BLK	2.89[1.06,7.82]	0.0373	OMIM:613375	MODY, TYPE 11	NA	NA
rs772780022	chr7	44189056	A	5_prime_UTR_variant	GCK	0.26[0.07,0.93]	0.0375	OMIM:125851	MODY, TYPE II	NA	NA
rs7824640	chr8	11547548	A	intron_variant	BLK	0.98[0.96,1.00]	0.0375	OMIM:613375	MODY, TYPE 11	NA	NA
rs190456319	chr8	11550315	A	intron_variant	BLK	0.02[0.00,0.79]	0.0376	OMIM:613375	MODY, TYPE 11	NA	NA
rs73543849	chr8	11546932	T	intron_variant	BLK	0.68[0.47,0.98]	0.0378	OMIM:613375	MODY, TYPE 11	NA	NA
rs529209128	chr20	44419068	A	intron_variant	SERINC3	3.44[1.07,11.00]	0.0378	NA	NA	NA	NA
rs187032430	chr8	11497038	T	intron_variant	BLK	0.79[0.64,0.99]	0.0379	OMIM:613375	MODY, TYPE 11	NA	NA
rs572430027	chr20	44399413	T	upstream_gene_variant	HNF4A	65.49[1.26,3400.00]	0.0379	OMIM:125850	MODY, TYPE I	NA	NA
rs560170073	chr12	120998873	C	downstream_gene_variant	C12orf43	0.02[0.00,0.80]	0.038	NA	NA	NA	NA
rs11250141	chr8	11514632	A	intron_variant	BLK	0.98[0.96,1.00]	0.0381	OMIM:613375	MODY, TYPE 11	NA	NA
rs145786160	chr9	133070934	G	intron_variant	CEL	0.02[0.00,0.80]	0.0382	OMIM:609812	MODY, TYPE 8	NA	NA
rs2908296	chr7	44153863	T	intron_variant	GCK	0.97[0.95,1.00]	0.0383	OMIM:125851	MODY, TYPE II	NA	NA
NA	chr17	37707769	CTTT	intron_variant	HNF1B	0.76[0.59,0.99]	0.0384	OMIM:137920	MODY, TYPE 5	NA	NA
rs57032696	chr8	11499931	C	intron_variant	BLK	0.96[0.93,1.00]	0.0386	OMIM:613375	MODY, TYPE 11	NA	NA
rs771559104	chr8	11503331	A	intron_variant	FAM167A	0.60[0.37,0.97]	0.0386	NA	NA	NA	NA
NA	chr8	11526554	G	intron_variant	BLK	5.92[1.10,31.90]	0.0387	OMIM:613375	MODY, TYPE 11	NA	NA
rs768425525	chr20	44421042	C	intron_variant	FITM2,SERINC3	0.54[0.30,0.97]	0.0387	NA	NA	NA	NA
rs199563969	chr2	181677787	T	3_prime_UTR_variant	NEUROD1	0.92[0.86,1.00]	0.0388	OMIM:606394	MODY, TYPE 6	NA	NA
rs561224993	chr20	44415598	T	intron_variant	TTPAL	0.53[0.29,0.97]	0.039	NA	NA	NA	NA
rs559486575	chr7	44188568	C	intron_variant	GCK	2.61[1.05,6.51]	0.0392	OMIM:125851	MODY, TYPE II	NA	NA
rs776811494	chr20	44362159	T	intron_variant	HNF4A	0.23[0.06,0.93]	0.0392	OMIM:125850	MODY, TYPE I	NA	NA
rs6031590	chr20	44412491	A	intron_variant	HNF4A	1.02[1.00,1.04]	0.0393	OMIM:125850	MODY, TYPE I	NA	NA
rs141585334	chr20	44419923	A	intron_variant	HNF4A	80.66[1.23,5270.00]	0.0395	OMIM:125850	MODY, TYPE I	NA	NA
rs148235172	chr2	10053488	A	3_prime_UTR_variant	KLF11	11.38[1.12,115.00]	0.0395	OMIM:610508	MODY, TYPE 7	NA	NA
rs2971677	chr7	44152661	A	intron_variant	GCK	0.97[0.95,1.00]	0.0396	OMIM:125851	MODY, TYPE II	NA	NA
NA	chr20	44358039	A	intron_variant	HNF4A	5.41[1.08,27.00]	0.0396	OMIM:125850	MODY, TYPE I	NA	NA
rs80305670	chr20	44405290	G	intron_variant	HNF4A	0.82[0.67,0.99]	0.0396	OMIM:125850	MODY, TYPE I	NA	NA
rs577918667	chr20	44414596	A	synonymous_variant	HNF4A	3.21[1.06,9.77]	0.0398	OMIM:125850	MODY, TYPE I	NA	NA
rs576676213	chr2	181677784	T	3_prime_UTR_variant	NEUROD1	64.72[1.21,3450.00]	0.0398	OMIM:606394	MODY, TYPE 6	NA	NA
rs535687896	chr8	11496539	C	intron_variant	BLK	0.54[0.30,0.97]	0.04	OMIM:613375	MODY, TYPE 11	NA	NA
rs3816668	chr8	11549084	C	synonymous_variant	BLK	0.98[0.96,1.00]	0.0401	OMIM:613375	MODY, TYPE 11	NA	NA
rs868539974	chr12	120988236	G	intron_variant	HNF1A	2.60[1.04,6.46]	0.0402	OMIM:600496	MODY, TYPE III	NA	NA
rs2618481	chr8	11496588	T	intron_variant	BLK	0.98[0.95,1.00]	0.0402	OMIM:613375	MODY, TYPE 11	NA	NA
NA	chr20	44368191	T	intron_variant	HNF4A	5.38[1.08,26.80]	0.0402	OMIM:125850	MODY, TYPE I	NA	NA
rs56156770	chr12	120984189	T	intron_variant	HNF1A	1.07[1.00,1.13]	0.0403	OMIM:600496	MODY, TYPE III	NA	NA
rs545648040	chr8	11528787	A	intron_variant	BLK	2.52[1.04,6.09]	0.0403	OMIM:613375	MODY, TYPE 11	NA	NA
rs11779613	chr8	11547632	A	intron_variant	BLK	0.98[0.96,1.00]	0.0403	OMIM:613375	MODY, TYPE 11	NA	NA
rs17153454	chr8	11557150	A	intron_variant	BLK	1.02[1.00,1.05]	0.0403	OMIM:613375	MODY, TYPE 11	NA	NA
rs772612964	chr12	120981583	T	intron_variant	HNF1A	0.02[0.00,0.83]	0.0404	OMIM:600496	MODY, TYPE III	NA	NA
rs555716786	chr7	44185685	A	intron_variant	POLM	79.08[1.20,5200.00]	0.0407	NA	NA	NA	NA
rs545407290	chr8	11551762	A	intron_variant	BLK	5.20[1.07,25.20]	0.0409	OMIM:613375	MODY, TYPE 11	NA	NA
rs532604755	chr20	44429326	C	downstream_gene_variant	HNF4A	0.02[0.00,0.84]	0.0409	OMIM:125850	MODY, TYPE I	NA	NA
rs540046113	chr17	37715272	G	intron_variant	HNF1B	1.46[1.02,2.10]	0.0409	OMIM:137920	MODY, TYPE 5	NA	NA
rs536755052	chr7	44151599	A	intron_variant	GCK	79.14[1.20,5240.00]	0.041	OMIM:125851	MODY, TYPE II	NA	NA
rs183422646	chr8	11546256	A	intron_variant	BLK	2.59[1.04,6.44]	0.041	OMIM:613375	MODY, TYPE 11	NA	NA
rs138111784	chr20	44407154	C	intron_variant	HNF4A	0.82[0.68,0.99]	0.041	OMIM:125850	MODY, TYPE I	NA	NA
rs533877084	chr8	11532885	T	intron_variant	BLK	0.97[0.94,1.00]	0.0413	OMIM:613375	MODY, TYPE 11	NA	NA
rs750416835	chr20	44411447	T	intron_variant	HNF4A	66.99[1.18,3810.00]	0.0414	OMIM:125850	MODY, TYPE I	NA	NA
rs534021366	chr17	37718766	C	intron_variant	HNF1B	1.75[1.02,2.99]	0.0414	OMIM:137920	MODY, TYPE 5	NA	NA
rs1799831	chr7	44159543	T	upstream_gene_variant	GCK	0.97[0.95,1.00]	0.0416	OMIM:125851	MODY, TYPE II	NA	NA
rs535350306	chr8	11538912	A	intron_variant	BLK	0.78[0.62,0.99]	0.0418	OMIM:613375	MODY, TYPE 11	NA	NA
rs774436285	chr8	11560565	T	intron_variant	BLK	64.75[1.17,3600.00]	0.0419	OMIM:613375	MODY, TYPE 11	NA	NA
rs541336209	chr7	127610771	C	3_prime_UTR_variant	PAX4	0.02[0.00,0.86]	0.0419	OMIM:612225	MODY, TYPE 9	NA	NA
rs2233582	chr7	127611832	G	intron_variant	PAX4	15.02[1.10,205.00]	0.0422	OMIM:612225	MODY, TYPE 9	NA	NA
rs540324766	chr2	181679010	T	intron_variant	NEUROD1	0.93[0.86,1.00]	0.0422	OMIM:606394	MODY, TYPE 6	NA	NA
rs557560687	chr2	181679919	TC	intron_variant	NEUROD1	0.93[0.86,1.00]	0.0422	OMIM:606394	MODY, TYPE 6	NA	NA
rs552440972	chr2	181677740	G	3_prime_UTR_variant	NEUROD1	0.93[0.86,1.00]	0.0423	OMIM:606394	MODY, TYPE 6	NA	NA
rs144065377	chr12	120986215	C	intron_variant	HNF1A	5.72[1.06,30.80]	0.0424	OMIM:600496	MODY, TYPE III	NA	NA
rs544203581	chr12	120991851	A	intron_variant	HNF1A	3.88[1.05,14.40]	0.0426	OMIM:600496	MODY, TYPE III	NA	NA
rs575777999	chr8	11553781	A	intron_variant	BLK	3.15[1.04,9.53]	0.0427	OMIM:613375	MODY, TYPE 11	NA	NA
rs374855154	chr7	44165395	G	intron_variant	GCK	1.65[1.02,2.68]	0.0428	OMIM:125851	MODY, TYPE II	NA	NA
rs550088974	chr8	11547340	A	intron_variant	BLK	4.64[1.05,20.50]	0.0428	OMIM:613375	MODY, TYPE 11	NA	NA
rs528495976	chr9	133063462	A	downstream_gene_variant	GTF3C5	0.29[0.09,0.96]	0.043	NA	NA	NA	NA
rs537110895	chr20	44399307	C	upstream_gene_variant	HNF4A	1.92[1.02,3.61]	0.043	OMIM:125850	MODY, TYPE I	NA	NA
rs555647160	chr17	37716602	G	intron_variant	HNF1B	5.33[1.05,27.00]	0.0432	OMIM:137920	MODY, TYPE 5	NA	NA
rs773474613	chr7	44184699	A	intron_variant	GCK	1.88[1.02,3.49]	0.0434	OMIM:125851	MODY, TYPE II	NA	NA
rs574333771	chr8	11549901	G	intron_variant	BLK	4.80[1.05,22.00]	0.0434	OMIM:613375	MODY, TYPE 11	NA	NA
rs555096420	chr17	37700898	T	intron_variant	HNF1B	1.28[1.01,1.62]	0.0436	OMIM:137920	MODY, TYPE 5	NA	NA
rs12150371	chr17	37690326	G	intron_variant	HNF1B	1.04[1.00,1.08]	0.0437	OMIM:137920	MODY, TYPE 5	NA	NA
rs544296899	chr17	37739972	T	intron_variant	HNF1B	72.15[1.13,4610.00]	0.0437	OMIM:137920	MODY, TYPE 5	NA	NA
rs373942304	chr8	11556613	G	intron_variant	BLK	1.44[1.01,2.04]	0.0439	OMIM:613375	MODY, TYPE 11	NA	NA
rs542481068	chr20	44369475	G	intron_variant	HNF4A	0.39[0.16,0.97]	0.0439	OMIM:125850	MODY, TYPE I	NA	NA
rs117838215	chr20	44418750	T	intron_variant	HNF4A	1.24[1.01,1.53]	0.0439	OMIM:125850	MODY, TYPE I	NA	NA
rs1169297	chr12	120990652	A	intron_variant	HNF1A	1.07[1.00,1.14]	0.0441	OMIM:600496	MODY, TYPE III	NA	NA
rs755072594	chr8	11538010	C	intron_variant	BLK	0.02[0.00,0.90]	0.0441	OMIM:613375	MODY, TYPE 11	NA	NA
rs747657892	chr17	37716681	C	intron_variant	HNF1B	0.02[0.00,0.90]	0.0442	OMIM:137920	MODY, TYPE 5	NA	NA
rs550069732	chr8	11559440	G	intron_variant	BLK	27.59[1.09,699.00]	0.0443	OMIM:613375	MODY, TYPE 11	NA	NA
rs2908298	chr7	44152953	A	intron_variant	GCK	0.97[0.95,1.00]	0.0444	OMIM:125851	MODY, TYPE II	NA	NA
rs2618479	chr8	11498312	G	intron_variant	BLK	0.97[0.95,1.00]	0.0449	OMIM:613375	MODY, TYPE 11	NA	NA
rs570741353	chr7	44178712	A	intron_variant	GCK	0.95[0.91,1.00]	0.0451	OMIM:125851	MODY, TYPE II	NA	NA
NA	chr20	44379512	T	intron_variant	HNF4A	5.17[1.04,25.80]	0.0452	OMIM:125850	MODY, TYPE I	NA	NA
rs180859606	chr2	10044497	C	intron_variant	KLF11	10.25[1.05,100.00]	0.0452	OMIM:610508	MODY, TYPE 7	NA	NA
rs771668799	chr17	37719273	C	intron_variant	HNF1B	2.73[1.02,7.30]	0.0453	OMIM:137920	MODY, TYPE 5	NA	NA
rs551832227	chr8	11505231	G	intron_variant	BLK	30.28[1.07,856.00]	0.0455	OMIM:613375	MODY, TYPE 11	NA	NA
rs11065386	chr12	120989687	C	intron_variant	C12orf43,HNF1A	1.07[1.00,1.13]	0.0456	NA	NA	NA	NA
rs533593987	chr8	11516955	T	intron_variant	BLK	0.97[0.94,1.00]	0.0456	OMIM:613375	MODY, TYPE 11	NA	NA
rs558291236	chr8	11542588	G	intron_variant	BLK	4.81[1.03,22.40]	0.0457	OMIM:613375	MODY, TYPE 11	NA	NA
rs781397076	chr7	44152886	A	intron_variant	GCK	0.28[0.08,0.98]	0.0458	OMIM:125851	MODY, TYPE II	NA	NA
rs529518893	chr7	44153921	G	intron_variant	GCK	0.97[0.94,1.00]	0.0458	OMIM:125851	MODY, TYPE II	NA	NA
rs543816204	chr7	44159390	T	upstream_gene_variant	GCK	0.17[0.03,0.97]	0.0458	OMIM:125851	MODY, TYPE II	NA	NA
rs56343153	chr20	44429970	G	3_prime_UTR_variant	HNF4A	2.87[1.02,8.07]	0.0458	OMIM:125850	MODY, TYPE I	NA	NA
rs7296897	chr12	120990800	A	intron_variant	C12orf43,HNF1A	1.07[1.00,1.13]	0.0459	NA	NA	NA	NA
rs2908297	chr7	44153805	T	intron_variant	GCK	0.97[0.95,1.00]	0.0459	OMIM:125851	MODY, TYPE II	NA	NA
rs567056174	chr9	133064823	T	intron_variant	CEL	48.55[1.07,2200.00]	0.046	OMIM:609812	MODY, TYPE 8	NA	NA
rs540028163	chr8	11531714	T	intron_variant	BLK	6.87[1.03,45.70]	0.0461	OMIM:613375	MODY, TYPE 11	NA	NA
NA	chr20	44410081	T	intron_variant	HNF4A	18.93[1.05,340.00]	0.0461	OMIM:125850	MODY, TYPE I	NA	NA
NA	chr17	37721719	CTTTTT	VEP_failed	HNF1B	1.04[1.00,1.08]	0.0461	OMIM:137920	MODY, TYPE 5	NA	NA
rs190436986	chr7	44183062	T	intron_variant	GCK	0.44[0.20,0.99]	0.0463	OMIM:125851	MODY, TYPE II	NA	NA
rs538032245	chr8	11497147	T	intron_variant	BLK	0.31[0.10,0.98]	0.0463	OMIM:613375	MODY, TYPE 11	NA	NA
rs188134901	chr17	37691067	G	intron_variant	HNF1B	35.56[1.06,1200.00]	0.0465	OMIM:137920	MODY, TYPE 5	NA	NA
NA	chr17	37688254	T	intron_variant	HNF1B	3.16[1.02,9.82]	0.0466	OMIM:137920	MODY, TYPE 5	NA	NA
rs187968982	chr7	44162703	A	upstream_gene_variant	GCK	0.97[0.94,1.00]	0.0467	OMIM:125851	MODY, TYPE II	NA	NA
rs187923731	chr20	44431029	A	3_prime_UTR_variant	HNF4A	72.07[1.06,4880.00]	0.0467	OMIM:125850	MODY, TYPE I	NA	NA
rs564979720	chr8	11527674	A	intron_variant	BLK	4.33[1.02,18.40]	0.0469	OMIM:613375	MODY, TYPE 11	NA	NA
rs373633149	chr8	11559168	T	intron_variant	BLK	43.10[1.05,1770.00]	0.0471	OMIM:613375	MODY, TYPE 11	NA	NA
rs760148239	chr17	37723816	A	intron_variant	HNF1B	4.08[1.02,16.40]	0.0471	OMIM:137920	MODY, TYPE 5	NA	NA
NA	chr12	120983946	GTGTGTGTGTG	intron_variant	HNF1A	1.04[1.00,1.09]	0.0472	OMIM:600496	MODY, TYPE III	NA	NA
rs573527749	chr20	44405117	A	intron_variant	HNF4A	3.69[1.02,13.40]	0.0472	OMIM:125850	MODY, TYPE I	NA	NA
NA	chr12	121001570	A	3_prime_UTR_variant	HNF1A	0.52[0.27,0.99]	0.0474	OMIM:600496	MODY, TYPE III	NA	NA
rs922483	chr8	11494403	T	5_prime_UTR_variant	BLK	0.98[0.96,1.00]	0.0474	OMIM:613375	MODY, TYPE 11	NA	NA
rs2255108	chr8	11553842	T	intron_variant	BLK	1.02[1.00,1.04]	0.0475	OMIM:613375	MODY, TYPE 11	NA	NA
NA	chr9	133071212	C	VEP_failed	CEL	1.04[1.00,1.08]	0.0476	OMIM:609812	MODY, TYPE 8	NA	NA
rs559572509	chr8	11557900	A	intron_variant	BLK	0.02[0.00,0.96]	0.0478	OMIM:613375	MODY, TYPE 11	NA	NA
rs146629105	chr20	44402131	A	intron_variant	HNF4A	0.82[0.68,1.00]	0.0478	OMIM:125850	MODY, TYPE I	NA	NA
rs775277923	chr8	11494364	A	5_prime_UTR_variant	BLK	0.02[0.00,0.96]	0.0479	OMIM:613375	MODY, TYPE 11	NA	NA
rs77761580	chr8	11526307	A	intron_variant	BLK,FAM167A,GATA4,MTMR9,SLC35G5,SLC35G5	2.86[1.01,8.11]	0.0479	NA	NA	NA	NA
rs6130613	chr20	44425801	T	downstream_gene_variant	HNF4A	0.98[0.96,1.00]	0.0479	OMIM:125850	MODY, TYPE I	NA	NA
NA	chr7	44174900	TCTTCTTCTTCTC	intron_variant	GCK	1.12[1.00,1.26]	0.048	OMIM:125851	MODY, TYPE II	NA	NA
NA	chr17	37694453	CCGG	intron_variant	HNF1B	0.66[0.43,1.00]	0.048	OMIM:137920	MODY, TYPE 5	NA	NA
rs541970842	chr17	37723115	G	intron_variant	HNF1B	0.93[0.86,1.00]	0.0482	OMIM:137920	MODY, TYPE 5	NA	NA
rs147791430	chr13	27925580	A	3_prime_UTR_variant	PDX1	4.64[1.01,21.20]	0.0482	OMIM:606392	MODY, TYPE 4	NA	NA
rs62489140	chr8	11541589	T	intron_variant	BLK	0.97[0.95,1.00]	0.0484	OMIM:613375	MODY, TYPE 11	NA	NA
rs111482367	chr20	44358614	C	intron_variant	HNF4A	4.95[1.01,24.20]	0.0484	OMIM:125850	MODY, TYPE I	NA	NA
rs571898789	chr20	44384573	T	intron_variant	HNF4A	73.13[1.03,5200.00]	0.0485	OMIM:125850	MODY, TYPE I	NA	NA
rs754817283	chr13	27924697	A	missense_variant	PDX1	0.02[0.00,0.97]	0.0485	OMIM:606392	MODY, TYPE 4	NA	NA
rs747565151	chr12	120998092	T	downstream_gene_variant	C12orf43	2.25[1.00,5.02]	0.0486	NA	NA	NA	NA
rs548326855	chr20	44363989	T	intron_variant	HNF4A	2.79[1.01,7.74]	0.0488	OMIM:125850	MODY, TYPE I	NA	NA
rs553308186	chr20	44367290	C	intron_variant	HNF4A	0.02[0.00,0.98]	0.0489	OMIM:125850	MODY, TYPE I	NA	NA
rs201039488,rs587777933	chr12	120996922	CA	intron_variant	OASL	0.62[0.38,1.00]	0.049	NA	NA	NA	NA
rs746907102	chr8	11513210	G	intron_variant	BLK	1.71[1.00,2.91]	0.049	OMIM:613375	MODY, TYPE 11	NA	NA
rs573504857	chr17	37714382	T	intron_variant	HNF1B	72.84[1.02,5220.00]	0.0491	OMIM:137920	MODY, TYPE 5	NA	NA
rs564796388	chr13	27922682	G	intron_variant	PDX1	70.34[1.02,4870.00]	0.0491	OMIM:606392	MODY, TYPE 4	NA	NA
rs578072394	chr20	44377163	A	intron_variant	HNF4A	3.25[1.00,10.50]	0.0493	OMIM:125850	MODY, TYPE I	NA	NA
rs144305084	chr7	44163186	G	upstream_gene_variant	GCK	0.02[0.00,0.99]	0.0494	OMIM:125851	MODY, TYPE II	NA	NA
rs149324576	chr7	44173750	T	intron_variant	GCK	2.69[1.00,7.20]	0.0494	OMIM:125851	MODY, TYPE II	NA	NA
NA	chr17	37694452	CCGCA	VEP_failed	HNF1B	0.92[0.85,1.00]	0.0494	OMIM:137920	MODY, TYPE 5	NA	NA
rs6981617	chr8	11540074	T	intron_variant	BLK	0.97[0.95,1.00]	0.0495	OMIM:613375	MODY, TYPE 11	NA	NA
rs201255412	chr9	133069137	T	synonymous_variant	CEL	1.04[1.00,1.09]	0.0496	OMIM:609812	MODY, TYPE 8	NA	NA
rs559857078	chr7	127613362	A	intron_variant	PAX4	15.54[1.00,240.00]	0.0496	OMIM:612225	MODY, TYPE 9	NA	NA
NA	chr8	11504363	GAAAGAAAAGAAAAGA	intron_variant	BLK	0.84[0.70,1.00]	0.05	OMIM:613375	MODY, TYPE 11	NA	NA
rs569178208	chr8	11540361	G	intron_variant	BLK	74.14[1.00,5500.00]	0.05	OMIM:613375	MODY, TYPE 11	NA	NA
rs139495706	chr7	44176941	T	intron_variant	GCK	1.20[1.00,1.44]	0.0502	OMIM:125851	MODY, TYPE II	NA	NA
rs149835654	chr2	10049778	G	intron_variant	KLF11	9.83[1.00,96.90]	0.0502	OMIM:610508	MODY, TYPE 7	NA	NA
rs572222815	chr8	11523335	G	intron_variant	BLK	9.03[1.00,81.80]	0.0503	OMIM:613375	MODY, TYPE 11	NA	NA
rs569699279	chr20	44404337	T	intron_variant	HNF4A	1.54[1.00,2.37]	0.0504	OMIM:125850	MODY, TYPE I	NA	NA
rs556683319	chr20	44421582	T	intron_variant	HNF4A	11.40[1.00,130.00]	0.0504	OMIM:125850	MODY, TYPE I	NA	NA
rs12450628	chr17	37722426	T	intron_variant	HNF1B	0.98[0.96,1.00]	0.0504	OMIM:137920	MODY, TYPE 5	NA	NA
rs114202400	chr8	11498612	T	intron_variant	BLK	0.12[0.02,1.00]	0.0505	OMIM:613375	MODY, TYPE 11	NA	NA
NA	chr8	11512533	G	intron_variant	BLK	3.22[1.00,10.40]	0.0505	OMIM:613375	MODY, TYPE 11	NA	NA
NA	chr20	44361693	A	intron_variant	HNF4A	5.32[1.00,28.40]	0.0505	OMIM:125850	MODY, TYPE I	NA	NA
rs2971680	chr7	44146159	G	upstream_gene_variant	MYL7	0.96[0.91,1.00]	0.0506	NA	NA	NA	NA
rs62489137	chr8	11536483	G	intron_variant	BLK	0.97[0.95,1.00]	0.0506	OMIM:613375	MODY, TYPE 11	NA	NA
rs736822	chr20	44405531	T	intron_variant	HNF4A	0.98[0.96,1.00]	0.0506	OMIM:125850	MODY, TYPE I	NA	NA
rs140800181	chr8	11503618	A	intron_variant	BLK	70.41[0.99,5020.00]	0.0507	OMIM:613375	MODY, TYPE 11	NA	NA
rs553430850	chr8	11507974	G	intron_variant	BLK	70.41[0.99,5020.00]	0.0507	OMIM:613375	MODY, TYPE 11	NA	NA
NA	chr7	44174914	TTCTTCTTCTTCC	intron_variant	GCK	0.92[0.85,1.00]	0.0509	OMIM:125851	MODY, TYPE II	NA	NA
rs532438098	chr8	11507658	T	intron_variant	BLK	0.76[0.57,1.00]	0.0509	OMIM:613375	MODY, TYPE 11	NA	NA
rs558718826	chr8	11549974	C	intron_variant	BLK	1.85[1.00,3.44]	0.051	OMIM:613375	MODY, TYPE 11	NA	NA
NA	chr7	127610546	AGTGTGTGTGT	3_prime_UTR_variant	PAX4	0.88[0.77,1.00]	0.051	OMIM:612225	MODY, TYPE 9	NA	NA
rs544481008	chr12	120987882	A	intron_variant	HNF1A	5.27[0.99,28.00]	0.0511	OMIM:600496	MODY, TYPE III	NA	NA
rs574610012	chr8	11516006	C	intron_variant	BLK	0.02[0.00,1.02]	0.0511	OMIM:613375	MODY, TYPE 11	NA	NA
NA	chr8	11533615	AGGAGGAGGG	intron_variant	BLK	1.04[1.00,1.09]	0.0514	OMIM:613375	MODY, TYPE 11	NA	NA
NA	chr8	11560151	GGGGTGGGTGGGTGGATGGATGGATGCATGGATGGATGGATGGA	intron_variant	BLK	0.92[0.84,1.00]	0.0514	OMIM:613375	MODY, TYPE 11	NA	NA
NA	chr17	37732815	T	intron_variant	HNF1B	9.01[0.99,82.20]	0.0514	OMIM:137920	MODY, TYPE 5	NA	NA
rs570261103	chr8	11514995	G	intron_variant	BLK	4.89[0.99,24.20]	0.0515	OMIM:613375	MODY, TYPE 11	NA	NA
rs565807595	chr17	37691262	A	intron_variant	HNF1B	0.02[0.00,1.03]	0.0515	OMIM:137920	MODY, TYPE 5	NA	NA
rs41275198	chr11	2160007	T	downstream_gene_variant	TH	1.17[1.00,1.38]	0.0516	NA	NA	NA	NA
NA	chr20	44368073	AAT	VEP_failed	HNF4A	0.91[0.83,1.00]	0.0516	OMIM:125850	MODY, TYPE I	NA	NA
rs745975	chr20	44406053	T	splice_region_variant	HNF4A	0.98[0.96,1.00]	0.0516	OMIM:125850	MODY, TYPE I	NA	NA
rs73209286	chr8	11516719	T	intron_variant	BLK	0.97[0.94,1.00]	0.0517	OMIM:613375	MODY, TYPE 11	NA	NA
NA	chr8	11560151	GTGGATGGATGGATGGA	intron_variant	BLK	0.91[0.82,1.00]	0.0517	OMIM:613375	MODY, TYPE 11	NA	NA
rs557217651	chr7	127612547	T	intron_variant	PAX4	1.07[1.00,1.15]	0.0517	OMIM:612225	MODY, TYPE 9	NA	NA
rs563024661	chr7	44144882	T	3_prime_UTR_variant	GCK	1.58[1.00,2.51]	0.0518	OMIM:125851	MODY, TYPE II	NA	NA
rs6993775	chr8	11512480	T	intron_variant	BLK	0.97[0.95,1.00]	0.052	OMIM:613375	MODY, TYPE 11	NA	NA
rs35451117	chr8	11540826	A	intron_variant	BLK	0.97[0.95,1.00]	0.052	OMIM:613375	MODY, TYPE 11	NA	NA
rs62206820	chr20	44404594	A	intron_variant	HNF4A	0.98[0.96,1.00]	0.052	OMIM:125850	MODY, TYPE I	NA	NA
NA	chr17	37704570	G	intron_variant	HNF1B	2.07[0.99,4.30]	0.052	OMIM:137920	MODY, TYPE 5	NA	NA
rs765407576	chr2	10044300	G	5_prime_UTR_variant	KLF11	1.75[0.99,3.06]	0.052	OMIM:610508	MODY, TYPE 7	NA	NA
rs529275147	chr8	11531060	C	intron_variant	BLK	13.99[0.98,200.00]	0.0521	OMIM:613375	MODY, TYPE 11	NA	NA
NA	chr8	11536925	C	intron_variant	BLK	0.06[0.00,1.03]	0.0522	OMIM:613375	MODY, TYPE 11	NA	NA
rs192072097	chr20	44417841	T	intron_variant	HNF4A	0.94[0.88,1.00]	0.0523	OMIM:125850	MODY, TYPE I	NA	NA
NA	chr7	44150206	C	intron_variant	GCK	0.52[0.27,1.01]	0.0525	OMIM:125851	MODY, TYPE II	NA	NA
NA	chr7	44150229	G	intron_variant	GCK	0.52[0.27,1.01]	0.0525	OMIM:125851	MODY, TYPE II	NA	NA
rs575781821	chr17	37707955	G	intron_variant	HNF1B	0.98[0.96,1.00]	0.0525	OMIM:137920	MODY, TYPE 5	NA	NA
rs531394038	chr12	121000923	A	downstream_gene_variant	C12orf43	0.02[0.00,1.05]	0.0528	NA	NA	NA	NA
NA	chr8	11559396	G	intron_variant	BLK	0.87[0.76,1.00]	0.0528	OMIM:613375	MODY, TYPE 11	NA	NA
rs62489136	chr8	11536108	C	intron_variant	BLK	0.97[0.95,1.00]	0.0529	OMIM:613375	MODY, TYPE 11	NA	NA
rs370845513,rs544975132	chr8	11559388	C	intron_variant	BLK	0.87[0.76,1.00]	0.0529	OMIM:613375	MODY, TYPE 11	NA	NA
rs62490888	chr8	11561257	A	intron_variant	BLK	0.97[0.95,1.00]	0.0529	OMIM:613375	MODY, TYPE 11	NA	NA
rs557247391	chr20	44431018	T	3_prime_UTR_variant	HNF4A	1.03[1.00,1.06]	0.0529	OMIM:125850	MODY, TYPE I	NA	NA
rs746663721	chr20	44379024	G	intron_variant	HNF4A	1.15[1.00,1.32]	0.053	OMIM:125850	MODY, TYPE I	NA	NA
rs113704059	chr8	11548447	C	intron_variant	BLK	4.99[0.98,25.40]	0.0531	OMIM:613375	MODY, TYPE 11	NA	NA
NA	chr20	44383566	T	intron_variant	HNF4A	0.96[0.92,1.00]	0.0531	OMIM:125850	MODY, TYPE I	NA	NA
rs777292545	chr17	37742176	G	intron_variant	HNF1B	0.56[0.31,1.01]	0.0531	OMIM:137920	MODY, TYPE 5	NA	NA
rs567941658	chr8	11525200	G	intron_variant	BLK	0.02[0.00,1.06]	0.0532	OMIM:613375	MODY, TYPE 11	NA	NA
rs185439737	chr20	44396106	G	intron_variant	HNF4A	1.53[0.99,2.34]	0.0532	OMIM:125850	MODY, TYPE I	NA	NA
rs2306232	chr8	11547832	A	intron_variant	BLK	0.98[0.96,1.00]	0.0533	OMIM:613375	MODY, TYPE 11	NA	NA
rs112601525	chr20	44414057	A	intron_variant	HNF4A	0.02[0.00,1.06]	0.0533	OMIM:125850	MODY, TYPE I	NA	NA
NA	chr7	127615713	T	5_prime_UTR_variant	PAX4	2.91[0.98,8.61]	0.0534	OMIM:612225	MODY, TYPE 9	NA	NA
rs193051521	chr7	44172131	T	intron_variant	GCK	0.02[0.00,1.06]	0.0535	OMIM:125851	MODY, TYPE II	NA	NA
rs778135339	chr8	11557870	A	intron_variant	BLK	1.61[0.99,2.62]	0.0536	OMIM:613375	MODY, TYPE 11	NA	NA
rs560761344	chr20	44397904	A	upstream_gene_variant	HNF4A	0.63[0.40,1.01]	0.0537	OMIM:125850	MODY, TYPE I	NA	NA
rs773868595	chr20	44432678	G	3_prime_UTR_variant	HNF4A	1.44[0.99,2.09]	0.0537	OMIM:125850	MODY, TYPE I	NA	NA
rs551417025	chr17	37719854	C	intron_variant	HNF1B	1.02[1.00,1.05]	0.0538	OMIM:137920	MODY, TYPE 5	NA	NA
NA	chr17	37721719	C	intron_variant	HNF1B	0.89[0.80,1.00]	0.0539	OMIM:137920	MODY, TYPE 5	NA	NA
rs574312715	chr8	11543759	T	intron_variant	BLK	75.41[0.93,6140.00]	0.0541	OMIM:613375	MODY, TYPE 11	NA	NA
rs558280652	chr8	11544070	A	intron_variant	BLK	75.41[0.93,6140.00]	0.0541	OMIM:613375	MODY, TYPE 11	NA	NA
NA	chr17	37694452	C	intron_variant	HNF1B	0.90[0.82,1.00]	0.0541	OMIM:137920	MODY, TYPE 5	NA	NA
rs550244177	chr2	10052339	A	synonymous_variant	KLF11	0.32[0.10,1.02]	0.0541	OMIM:610508	MODY, TYPE 7	NA	NA
rs11263758	chr17	37724008	C	intron_variant	HNF1B	0.98[0.96,1.00]	0.0542	OMIM:137920	MODY, TYPE 5	NA	NA
rs201167179	chr12	120999412	T	downstream_gene_variant	C12orf43	0.36[0.13,1.02]	0.0543	NA	NA	NA	NA
rs546572056	chr17	37734579	T	intron_variant	HNF1B	2.00[0.99,4.06]	0.0543	OMIM:137920	MODY, TYPE 5	NA	NA
rs202159230	chr13	27924403	G	missense_variant	PDX1	1.21[1.00,1.47]	0.0543	OMIM:606392	MODY, TYPE 4	NA	NA
rs562754002	chr7	44147956	C	intron_variant	GCK	0.64[0.41,1.01]	0.0544	OMIM:125851	MODY, TYPE II	NA	NA
NA	chr12	120990634	ATAGGAAAGGGAGGAAAGGTAGGAAAGGGAGGAAAGG	intron_variant	HNF1A	1.09[1.00,1.20]	0.0545	OMIM:600496	MODY, TYPE III	NA	NA
rs576297296	chr20	44421773	GTATA	intron_variant	HNF4A	1.30[0.99,1.69]	0.0545	OMIM:125850	MODY, TYPE I	NA	NA
rs76354293	chr7	44160929	A	upstream_gene_variant	GCK	0.96[0.92,1.00]	0.0546	OMIM:125851	MODY, TYPE II	NA	NA
rs564672309	chr8	11504340	A	intron_variant	BLK	0.02[0.00,1.09]	0.0547	OMIM:613375	MODY, TYPE 11	NA	NA
rs2736359	chr8	11514590	A	intron_variant	BLK	0.97[0.94,1.00]	0.0548	OMIM:613375	MODY, TYPE 11	NA	NA
NA	chr20	44384667	T	intron_variant	HNF4A	1.85[0.99,3.48]	0.0548	OMIM:125850	MODY, TYPE I	NA	NA
rs11250143	chr8	11520207	C	intron_variant	BLK	0.97[0.95,1.00]	0.055	OMIM:613375	MODY, TYPE 11	NA	NA
rs201439053	chr8	11548990	G	intron_variant	BLK	4.40[0.97,20.00]	0.055	OMIM:613375	MODY, TYPE 11	NA	NA
rs567730564	chr17	37742921	A	intron_variant	HNF1B	0.42[0.17,1.02]	0.055	OMIM:137920	MODY, TYPE 5	NA	NA
rs6998941	chr8	11544714	C	intron_variant	BLK	1.78[0.99,3.21]	0.0551	OMIM:613375	MODY, TYPE 11	NA	NA
rs7014565	chr8	11539309	T	intron_variant	BLK	0.97[0.95,1.00]	0.0552	OMIM:613375	MODY, TYPE 11	NA	NA
rs62490890	chr8	11563745	T	intron_variant	BLK	0.97[0.95,1.00]	0.0556	OMIM:613375	MODY, TYPE 11	NA	NA
rs7004267	chr8	11539465	A	intron_variant	BLK	0.97[0.95,1.00]	0.0558	OMIM:613375	MODY, TYPE 11	NA	NA
NA	chr20	44387588	A	intron_variant	HNF4A	4.90[0.96,25.00]	0.0558	OMIM:125850	MODY, TYPE I	NA	NA
rs779482802	chr8	11542322	C	intron_variant	BLK	0.77[0.59,1.01]	0.0559	OMIM:613375	MODY, TYPE 11	NA	NA
rs111689966	chr8	11531917	A	intron_variant	BLK	0.97[0.95,1.00]	0.0562	OMIM:613375	MODY, TYPE 11	NA	NA
rs11065390	chr12	121001795	A	3_prime_UTR_variant	HNF1A	1.06[1.00,1.13]	0.0563	OMIM:600496	MODY, TYPE III	NA	NA
rs145680114	chr7	44175527	T	intron_variant	GCK	0.77[0.58,1.01]	0.0564	OMIM:125851	MODY, TYPE II	NA	NA
rs182280378	chr8	11510347	G	intron_variant	BLK	0.91[0.82,1.00]	0.0564	OMIM:613375	MODY, TYPE 11	NA	NA
rs557624007	chr20	44418075	G	intron_variant	HNF4A	1.48[0.99,2.21]	0.0564	OMIM:125850	MODY, TYPE I	NA	NA
rs111714694	chr7	44167642	C	intron_variant	CAMK2B,YKT6,GCK	1.07[1.00,1.15]	0.0566	NA	NA	NA	NA
rs114081936	chr17	37690001	A	intron_variant	HNF1B	0.58[0.33,1.02]	0.0568	OMIM:137920	MODY, TYPE 5	NA	NA
rs2071190	chr12	120993469	A	intron_variant	HNF1A	1.02[1.00,1.04]	0.0569	OMIM:600496	MODY, TYPE III	NA	NA
rs73195287	chr8	11549504	C	intron_variant	BLK	0.97[0.95,1.00]	0.0569	OMIM:613375	MODY, TYPE 11	NA	NA
rs2908290	chr7	44176538	A	intron_variant	GCK	0.98[0.96,1.00]	0.057	OMIM:125851	MODY, TYPE II	NA	NA
rs528773371	chr8	11510572	A	intron_variant	BLK	70.89[0.88,5710.00]	0.057	OMIM:613375	MODY, TYPE 11	NA	NA
rs2736360	chr8	11515958	A	intron_variant	BLK	0.97[0.95,1.00]	0.057	OMIM:613375	MODY, TYPE 11	NA	NA
rs77288037	chr17	37692090	T	intron_variant	HNF1B	7.63[0.94,61.90]	0.057	OMIM:137920	MODY, TYPE 5	NA	NA
NA	chr12	120983943	TGTGTGTGTGTGTG	intron_variant	HNF1A	1.04[1.00,1.09]	0.0571	OMIM:600496	MODY, TYPE III	NA	NA
rs776532052	chr7	44176460	T	intron_variant	SPDYE1	0.30[0.09,1.04]	0.0571	NA	NA	NA	NA
rs537002736	chr8	11512276	G	intron_variant	BLK	26.16[0.90,759.00]	0.0574	OMIM:613375	MODY, TYPE 11	NA	NA
rs573152568	chr17	37721074	G	intron_variant	HNF1B	1.02[1.00,1.05]	0.0574	OMIM:137920	MODY, TYPE 5	NA	NA
rs140202989	chr17	37742138	T	intron_variant	HNF1B	12.16[0.92,160.00]	0.0575	OMIM:137920	MODY, TYPE 5	NA	NA
rs4841553	chr8	11549306	C	intron_variant	BLK	0.98[0.96,1.00]	0.0576	OMIM:613375	MODY, TYPE 11	NA	NA
rs73209290	chr8	11527498	A	intron_variant	BLK	0.97[0.95,1.00]	0.058	OMIM:613375	MODY, TYPE 11	NA	NA
rs555217807	chr8	11560550	A	intron_variant	BLK	59.67[0.87,4090.00]	0.058	OMIM:613375	MODY, TYPE 11	NA	NA
NA	chr20	44422722	A	intron_variant	HNF4A	4.93[0.95,25.70]	0.0581	OMIM:125850	MODY, TYPE I	NA	NA
rs3110641,rs775236003	chr17	37687414	A	intron_variant	HNF1B	1.02[1.00,1.05]	0.0581	OMIM:137920	MODY, TYPE 5	NA	NA
rs538988629	chr13	27925264	T	3_prime_UTR_variant	PDX1	0.02[0.00,1.15]	0.0581	OMIM:606392	MODY, TYPE 4	NA	NA
rs558359765	chr8	11523769	G	intron_variant	BLK	0.81[0.64,1.01]	0.0582	OMIM:613375	MODY, TYPE 11	NA	NA
rs765141448	chr8	11532346	A	intron_variant	BLK	0.31[0.09,1.04]	0.0582	OMIM:613375	MODY, TYPE 11	NA	NA
rs570753846	chr8	11546762	C	intron_variant	BLK	11.57[0.92,146.00]	0.0582	OMIM:613375	MODY, TYPE 11	NA	NA
NA	chr12	120987763	GATCTATCT	intron_variant	HNF1A	0.88[0.78,1.00]	0.0583	OMIM:600496	MODY, TYPE III	NA	NA
rs558868595	chr20	44400109	A	upstream_gene_variant	HNF4A	0.58[0.33,1.02]	0.0584	OMIM:125850	MODY, TYPE I	NA	NA
rs544582301	chr8	11540088	A	intron_variant	BLK	3.06[0.96,9.75]	0.0585	OMIM:613375	MODY, TYPE 11	NA	NA
rs11987137	chr8	11547415	T	intron_variant	BLK	0.98[0.96,1.00]	0.0585	OMIM:613375	MODY, TYPE 11	NA	NA
rs765192351	chr13	27922568	T	intron_variant	PDX1	0.23[0.05,1.06]	0.0586	OMIM:606392	MODY, TYPE 4	NA	NA
NA	chr9	133062621	T	downstream_gene_variant	GTF3C5	0.60[0.36,1.02]	0.0587	NA	NA	NA	NA
rs576391620	chr7	44187874	A	intron_variant	GCK	0.02[0.00,1.17]	0.059	OMIM:125851	MODY, TYPE II	NA	NA
rs574500492	chr17	37728434	A	intron_variant	HNF1B	1.03[1.00,1.05]	0.0591	OMIM:137920	MODY, TYPE 5	NA	NA
NA	chr2	10043217	GCCCCGCCGCCCCCTCCGCCCCCGCCGCCCCCTCCGC	upstream_gene_variant	KLF11	1.12[1.00,1.25]	0.0592	OMIM:610508	MODY, TYPE 7	NA	NA
rs531235552	chr12	120982388	C	intron_variant	HNF1A	0.74[0.55,1.01]	0.0593	OMIM:600496	MODY, TYPE III	NA	NA
rs555265239	chr8	11510862	T	intron_variant	BLK	25.27[0.88,725.00]	0.0593	OMIM:613375	MODY, TYPE 11	NA	NA
rs569901916	chr17	37698376	A	intron_variant	HNF1B	0.02[0.00,1.17]	0.0593	OMIM:137920	MODY, TYPE 5	NA	NA
rs2971672	chr7	44166307	C	intron_variant	GCK	0.98[0.96,1.00]	0.0595	OMIM:125851	MODY, TYPE II	NA	NA
rs551499687	chr20	44425541	T	downstream_gene_variant	HNF4A	69.87[0.84,5790.00]	0.0595	OMIM:125850	MODY, TYPE I	NA	NA
NA	chr17	37724932	G	intron_variant	HNF1B	1.27[0.99,1.63]	0.0595	OMIM:137920	MODY, TYPE 5	NA	NA
rs145764627	chr7	44146528	G	synonymous_variant	GCK	61.84[0.85,4520.00]	0.0596	OMIM:125851	MODY, TYPE II	NA	NA
rs117945317	chr8	11538263	A	intron_variant	BLK	0.92[0.84,1.00]	0.0596	OMIM:613375	MODY, TYPE 11	NA	NA
rs148285095	chr12	120994863	T	intron_variant	HNF1A	1.04[1.00,1.08]	0.06	OMIM:600496	MODY, TYPE III	NA	NA
rs200216829	chr7	44189051	A	5_prime_UTR_variant	GCK	0.02[0.00,1.19]	0.0601	OMIM:125851	MODY, TYPE II	NA	NA
NA	chr20	44368158	ATTT	intron_variant	HNF4A	1.39[0.99,1.96]	0.0601	OMIM:125850	MODY, TYPE I	NA	NA
rs548785192	chr20	44397041	A	upstream_gene_variant	FITM2	0.49[0.23,1.03]	0.0601	NA	NA	NA	NA
rs567487177	chr20	44411394	A	intron_variant	HNF4A	3.77[0.94,15.10]	0.0603	OMIM:125850	MODY, TYPE I	NA	NA
rs193922276	chr7	44145246	A	synonymous_variant	GCK	0.58[0.32,1.02]	0.0604	OMIM:125851	MODY, TYPE II	NA	NA
rs755100588	chr20	44358472	C	intron_variant	HNF4A	0.23[0.05,1.07]	0.0605	OMIM:125850	MODY, TYPE I	NA	NA
rs73195288	chr8	11550533	A	intron_variant	BLK	0.97[0.95,1.00]	0.0606	OMIM:613375	MODY, TYPE 11	NA	NA
rs145024603	chr8	11507621	T	intron_variant	BLK	6.45[0.92,45.20]	0.0608	OMIM:613375	MODY, TYPE 11	NA	NA
rs544319974	chr17	37733249	T	intron_variant	HNF1B	1.99[0.97,4.10]	0.0608	OMIM:137920	MODY, TYPE 5	NA	NA
rs541653386	chr20	44393076	A	intron_variant	HNF4A	0.33[0.10,1.05]	0.0609	OMIM:125850	MODY, TYPE I	NA	NA
rs576145796	chr17	37708846	A	intron_variant	HNF1B	1.82[0.97,3.40]	0.061	OMIM:137920	MODY, TYPE 5	NA	NA
rs200985945	chr20	44419772	T	missense_variant	HNF4A	0.92[0.84,1.00]	0.0612	OMIM:125850	MODY, TYPE I	NA	NA
rs571809628	chr8	11497625	G	intron_variant	BLK	0.62[0.37,1.02]	0.0614	OMIM:613375	MODY, TYPE 11	NA	NA
rs553555680	chr8	11548460	C	intron_variant	BLK	4.68[0.93,23.60]	0.0615	OMIM:613375	MODY, TYPE 11	NA	NA
rs374143775	chr17	37744934	C	5_prime_UTR_variant	HNF1B	0.21[0.04,1.08]	0.0615	OMIM:137920	MODY, TYPE 5	NA	NA
rs188352130	chr7	44152162	T	intron_variant	GCK	0.66[0.42,1.02]	0.0616	OMIM:125851	MODY, TYPE II	NA	NA
rs376279459	chr12	120996377	A	synonymous_variant	HNF1A	0.02[0.00,1.22]	0.0618	OMIM:600496	MODY, TYPE III	NA	NA
rs185521420	chr8	11510903	T	intron_variant	BLK	27.60[0.85,898.00]	0.0618	OMIM:613375	MODY, TYPE 11	NA	NA
rs141471303	chr8	11518928	T	intron_variant	BLK	1.82[0.97,3.42]	0.0618	OMIM:613375	MODY, TYPE 11	NA	NA
rs3808320	chr7	44184499	T	intron_variant	CAMK2B,YKT6,GCK	1.07[1.00,1.15]	0.062	NA	NA	NA	NA
rs149281731	chr8	11498444	T	intron_variant	BLK	0.02[0.00,1.23]	0.062	OMIM:613375	MODY, TYPE 11	NA	NA
rs559336757	chr8	11560886	A	intron_variant	BLK	0.02[0.00,1.23]	0.062	OMIM:613375	MODY, TYPE 11	NA	NA
rs2021819	chr8	11526690	C	intron_variant	BLK	0.97[0.95,1.00]	0.0621	OMIM:613375	MODY, TYPE 11	NA	NA
rs115639473	chr13	27921862	A	intron_variant	PDX1	8.33[0.90,77.30]	0.0622	OMIM:606392	MODY, TYPE 4	NA	NA
NA	chr12	120983946	G	VEP_failed	HNF1A	0.96[0.93,1.00]	0.0623	OMIM:600496	MODY, TYPE III	NA	NA
rs550711800	chr8	11531153	A	intron_variant	BLK	6.30[0.91,43.70]	0.0623	OMIM:613375	MODY, TYPE 11	NA	NA
rs62489135	chr8	11535820	C	intron_variant	BLK	0.97[0.95,1.00]	0.0624	OMIM:613375	MODY, TYPE 11	NA	NA
rs2013751	chr9	133068122	G	intron_variant	CEL	1.04[1.00,1.08]	0.0625	OMIM:609812	MODY, TYPE 8	NA	NA
rs189282902	chr2	10048856	C	intron_variant	KLF11	0.02[0.00,1.24]	0.0625	OMIM:610508	MODY, TYPE 7	NA	NA
rs558419590	chr8	11550691	A	intron_variant	BLK	0.29[0.08,1.07]	0.0628	OMIM:613375	MODY, TYPE 11	NA	NA
rs772978255	chr2	10051448	G	intron_variant	KLF11	5.10[0.92,28.40]	0.0628	OMIM:610508	MODY, TYPE 7	NA	NA
rs564343710	chr7	44188410	T	intron_variant	GCK	0.02[0.00,1.25]	0.063	OMIM:125851	MODY, TYPE II	NA	NA
rs548131942	chr8	11496099	C	intron_variant	BLK	58.44[0.80,4260.00]	0.063	OMIM:613375	MODY, TYPE 11	NA	NA
rs577559891	chr2	10044516	T	intron_variant	KLF11	0.02[0.00,1.25]	0.063	OMIM:610508	MODY, TYPE 7	NA	NA
rs561582002	chr8	11529308	A	intron_variant	BLK	4.01[0.93,17.30]	0.0631	OMIM:613375	MODY, TYPE 11	NA	NA
rs748714111	chr20	44419841	G	missense_variant	HNF4A	0.92[0.84,1.00]	0.0631	OMIM:125850	MODY, TYPE I	NA	NA
rs117571163	chr17	37715466	C	intron_variant	HNF1B	0.96[0.91,1.00]	0.0632	OMIM:137920	MODY, TYPE 5	NA	NA
rs545473554	chr7	44181141	T	intron_variant	GCK	2.63[0.95,7.28]	0.0634	OMIM:125851	MODY, TYPE II	NA	NA
rs2898282	chr8	11525691	A	intron_variant	BLK	0.97[0.95,1.00]	0.0634	OMIM:613375	MODY, TYPE 11	NA	NA
rs546344485	chr11	2161070	T	5_prime_UTR_variant	INS	3.28[0.94,11.50]	0.0635	OMIM:613370	MODY, TYPE 10	NA	NA
rs78777755	chr7	44161323	C	upstream_gene_variant	GCK	1.07[1.00,1.14]	0.0637	OMIM:125851	MODY, TYPE II	NA	NA
rs536384738	chr8	11548752	T	intron_variant	BLK	4.61[0.92,23.20]	0.0639	OMIM:613375	MODY, TYPE 11	NA	NA
rs184112175	chr8	11534638	A	intron_variant	BLK	1.23[0.99,1.53]	0.064	OMIM:613375	MODY, TYPE 11	NA	NA
NA	chr12	120989540	A	intron_variant	HNF1A	1.85[0.96,3.53]	0.0641	OMIM:600496	MODY, TYPE III	NA	NA
rs550659818	chr2	181676358	A	3_prime_UTR_variant	NEUROD1	0.61[0.36,1.03]	0.0641	OMIM:606394	MODY, TYPE 6	NA	NA
rs746912564	chr7	44175813	A	intron_variant	POLD2	1.94[0.96,3.93]	0.0642	NA	NA	NA	NA
rs112283277	chr8	11540990	A	intron_variant	BLK	0.71[0.50,1.02]	0.0642	OMIM:613375	MODY, TYPE 11	NA	NA
rs530126506	chr20	44429245	A	downstream_gene_variant	HNF4A	11.25[0.86,146.00]	0.0644	OMIM:125850	MODY, TYPE I	NA	NA
rs55911634	chr12	120984469	G	intron_variant	HNF1A	0.02[0.00,1.28]	0.0646	OMIM:600496	MODY, TYPE III	NA	NA
NA	chr12	120983948	G	VEP_failed	HNF1A	0.96[0.93,1.00]	0.0647	OMIM:600496	MODY, TYPE III	NA	NA
rs34078632	chr8	11549559	C	intron_variant	BLK	0.98[0.96,1.00]	0.0649	OMIM:613375	MODY, TYPE 11	NA	NA
rs750255765	chr8	11505965	G	intron_variant	BLK	0.66[0.43,1.03]	0.0651	OMIM:613375	MODY, TYPE 11	NA	NA
rs11991127	chr8	11521231	G	intron_variant	BLK	0.97[0.95,1.00]	0.0651	OMIM:613375	MODY, TYPE 11	NA	NA
rs745970077	chr20	44401816	A	intron_variant	HNF4A	2.67[0.94,7.59]	0.0652	OMIM:125850	MODY, TYPE I	NA	NA
rs117386579	chr20	44388308	T	intron_variant	HNF4A	0.85[0.71,1.01]	0.0654	OMIM:125850	MODY, TYPE I	NA	NA
rs538410626	chr7	44186161	A	intron_variant	GCK	0.75[0.55,1.02]	0.0655	OMIM:125851	MODY, TYPE II	NA	NA
rs557674499	chr7	44183788	C	intron_variant	POLM	1.21[0.99,1.47]	0.0656	NA	NA	NA	NA
rs750523027	chr8	11521539	G	intron_variant	BLK	1.22[0.99,1.51]	0.0656	OMIM:613375	MODY, TYPE 11	NA	NA
rs754033715	chr7	44175191	G	intron_variant	GCK	1.52[0.97,2.38]	0.0661	OMIM:125851	MODY, TYPE II	NA	NA
rs17153385	chr8	11515755	T	intron_variant	BLK	0.97[0.95,1.00]	0.0661	OMIM:613375	MODY, TYPE 11	NA	NA
rs772725474	chr17	37727895	C	intron_variant	HNF1B	1.51[0.97,2.36]	0.0662	OMIM:137920	MODY, TYPE 5	NA	NA
rs574102237	chr2	181677624	C	3_prime_UTR_variant	NEUROD1	0.42[0.17,1.06]	0.0662	OMIM:606394	MODY, TYPE 6	NA	NA
rs200544930,rs71203391	chr8	11510774	CAAATAAATAAAT	intron_variant	BLK	1.13[0.99,1.29]	0.0663	OMIM:613375	MODY, TYPE 11	NA	NA
rs113903638	chr2	10047766	T	synonymous_variant	KLF11	8.06[0.87,74.80]	0.0663	OMIM:610508	MODY, TYPE 7	NA	NA
rs767997392	chr8	11497584	T	intron_variant	BLK	1.04[1.00,1.08]	0.0664	OMIM:613375	MODY, TYPE 11	NA	NA
rs1382566	chr8	11527332	C	intron_variant	BLK	0.97[0.95,1.00]	0.0664	OMIM:613375	MODY, TYPE 11	NA	NA
rs79882976	chr17	37723715	C	intron_variant	HNF1B	0.97[0.94,1.00]	0.0664	OMIM:137920	MODY, TYPE 5	NA	NA
NA	chr12	120981739	T	intron_variant	HNF1A	0.02[0.00,1.32]	0.0665	OMIM:600496	MODY, TYPE III	NA	NA
rs552578504	chr20	44412190	C	intron_variant	HNF4A	0.02[0.00,1.33]	0.0667	OMIM:125850	MODY, TYPE I	NA	NA
rs147670794	chr7	127611954	A	synonymous_variant	PAX4	1.74[0.96,3.16]	0.0668	OMIM:612225	MODY, TYPE 9	NA	NA
rs56339655	chr12	120986473	A	intron_variant	HNF1A	1.13[0.99,1.29]	0.0669	OMIM:600496	MODY, TYPE III	NA	NA
rs78488282	chr17	37727005	C	intron_variant	HNF1B	1.09[0.99,1.20]	0.067	OMIM:137920	MODY, TYPE 5	NA	NA
rs115335276	chr7	44185958	T	intron_variant	GCK	0.51[0.25,1.05]	0.0672	OMIM:125851	MODY, TYPE II	NA	NA
rs6093976	chr20	44407140	T	intron_variant	HNF4A	0.98[0.95,1.00]	0.0672	OMIM:125850	MODY, TYPE I	NA	NA
NA	chr17	37707769	CTT	VEP_failed	HNF1B	0.96[0.92,1.00]	0.0673	OMIM:137920	MODY, TYPE 5	NA	NA
rs8125460	chr20	44368160	T	intron_variant	HNF4A	1.13[0.99,1.29]	0.0681	OMIM:125850	MODY, TYPE I	NA	NA
rs73195289	chr8	11550602	C	intron_variant	BLK	0.97[0.95,1.00]	0.0682	OMIM:613375	MODY, TYPE 11	NA	NA
rs182039420	chr8	11556173	G	intron_variant	BLK	0.84[0.69,1.01]	0.0682	OMIM:613375	MODY, TYPE 11	NA	NA
rs574055898	chr12	121002414	A	3_prime_UTR_variant	HNF1A	0.57[0.31,1.04]	0.0685	OMIM:600496	MODY, TYPE III	NA	NA
NA	chr12	120982460	AGG	intron_variant	HNF1A	1.04[1.00,1.09]	0.0686	OMIM:600496	MODY, TYPE III	NA	NA
rs185065063	chr8	11508513	T	intron_variant	BLK	0.02[0.00,1.37]	0.0686	OMIM:613375	MODY, TYPE 11	NA	NA
rs11250142	chr8	11515024	A	intron_variant	BLK	0.97[0.95,1.00]	0.0687	OMIM:613375	MODY, TYPE 11	NA	NA
rs553300677	chr20	44424917	T	downstream_gene_variant	HNF4A	0.02[0.00,1.37]	0.0688	OMIM:125850	MODY, TYPE I	NA	NA
rs75294797	chr9	133071636	A	missense_variant	CEL	71.34[0.72,7110.00]	0.0691	OMIM:609812	MODY, TYPE 8	NA	NA
NA	chr12	120983948	GTGTGTGTG	intron_variant	HNF1A	1.04[1.00,1.09]	0.0691	OMIM:600496	MODY, TYPE III	NA	NA
rs767462612	chr9	133071631	G	missense_variant	CEL	1.06[0.99,1.13]	0.0692	OMIM:609812	MODY, TYPE 8	NA	NA
rs778118661	chr8	11505656	T	intron_variant	BLK	0.02[0.00,1.38]	0.0693	OMIM:613375	MODY, TYPE 11	NA	NA
rs527461385	chr8	11506328	C	intron_variant	BLK	0.02[0.00,1.38]	0.0693	OMIM:613375	MODY, TYPE 11	NA	NA
rs191652334	chr12	120987300	T	intron_variant	HNF1A	69.87[0.71,6850.00]	0.0695	OMIM:600496	MODY, TYPE III	NA	NA
rs58373594	chr8	11533118	T	intron_variant	BLK	0.97[0.95,1.00]	0.0697	OMIM:613375	MODY, TYPE 11	NA	NA
rs745357161	chr20	44415513	T	intron_variant	ADA	1.36[0.98,1.89]	0.0698	NA	NA	NA	NA
rs45602837	chr20	44384668	A	intron_variant	HNF4A	0.95[0.89,1.00]	0.0699	OMIM:125850	MODY, TYPE I	NA	NA
rs936550	chr8	11553478	A	intron_variant	BLK	0.98[0.95,1.00]	0.0701	OMIM:613375	MODY, TYPE 11	NA	NA
rs549650909	chr8	11507205	A	intron_variant	BLK	0.98[0.95,1.00]	0.0702	OMIM:613375	MODY, TYPE 11	NA	NA
rs560049177	chr20	44395038	G	intron_variant	HNF4A	0.60[0.34,1.04]	0.0702	OMIM:125850	MODY, TYPE I	NA	NA
NA	chr12	120983550	CTT	VEP_failed	HNF1A	0.91[0.82,1.01]	0.0703	OMIM:600496	MODY, TYPE III	NA	NA
rs565635725	chr12	120990662	T	intron_variant	HNF1A	6.98[0.85,57.50]	0.071	OMIM:600496	MODY, TYPE III	NA	NA
rs750935722	chr9	133071566	C	inframe_deletion	CEL	1.04[1.00,1.10]	0.0715	OMIM:609812	MODY, TYPE 8	NA	NA
rs548555557	chr20	44374401	C	intron_variant	HNF4A	2.67[0.92,7.80]	0.0715	OMIM:125850	MODY, TYPE I	NA	NA
rs2002731	chr17	37728539	C	intron_variant	HNF1B	1.03[1.00,1.07]	0.0716	OMIM:137920	MODY, TYPE 5	NA	NA
rs922484	chr8	11550892	C	intron_variant	BLK	0.98[0.95,1.00]	0.0719	OMIM:613375	MODY, TYPE 11	NA	NA
NA	chr7	44186987	A	intron_variant	GCK	4.40[0.88,22.10]	0.072	OMIM:125851	MODY, TYPE II	NA	NA
rs772456857	chr8	11530546	T	intron_variant	BLK	1.88[0.94,3.75]	0.0721	OMIM:613375	MODY, TYPE 11	NA	NA
rs57240873	chr8	11533272	G	intron_variant	BLK	0.97[0.95,1.00]	0.0722	OMIM:613375	MODY, TYPE 11	NA	NA
rs756644413	chr8	11535403	T	intron_variant	BLK	1.88[0.94,3.75]	0.0722	OMIM:613375	MODY, TYPE 11	NA	NA
rs780854252	chr8	11542590	T	intron_variant	BLK	1.88[0.94,3.75]	0.0722	OMIM:613375	MODY, TYPE 11	NA	NA
rs750634719	chr8	11542705	G	intron_variant	BLK	1.88[0.94,3.75]	0.0722	OMIM:613375	MODY, TYPE 11	NA	NA
rs539662722	chr13	27920635	A	intron_variant	PDX1	0.98[0.95,1.00]	0.0723	OMIM:606392	MODY, TYPE 4	NA	NA
rs554902597	chr13	27925826	A	3_prime_UTR_variant	PDX1	3.64[0.89,14.90]	0.0723	OMIM:606392	MODY, TYPE 4	NA	NA
rs187838329	chr8	11519039	G	intron_variant	BLK	1.82[0.95,3.49]	0.0724	OMIM:613375	MODY, TYPE 11	NA	NA
rs76989863	chr8	11551550	A	intron_variant	BLK	0.02[0.00,1.45]	0.0724	OMIM:613375	MODY, TYPE 11	NA	NA
NA	chr20	44388101	A	intron_variant	HNF4A	1.63[0.96,2.76]	0.0724	OMIM:125850	MODY, TYPE I	NA	NA
rs184647388	chr7	44162568	C	upstream_gene_variant	GCK	0.10[0.01,1.23]	0.0725	OMIM:125851	MODY, TYPE II	NA	NA
rs191682072	chr11	17385722	T	3_prime_UTR_variant	KCNJ11	1.19[0.98,1.45]	0.0725	OMIM:616329	MODY, TYPE 13	NA	NA
rs532937731	chr7	44153115	T	intron_variant	GCK	0.77[0.58,1.02]	0.0726	OMIM:125851	MODY, TYPE II	NA	NA
rs760788913	chr7	44160902	C	upstream_gene_variant	GCK	3.35[0.90,12.50]	0.0726	OMIM:125851	MODY, TYPE II	NA	NA
rs2736355	chr8	11512268	C	intron_variant	BLK	0.98[0.95,1.00]	0.0726	OMIM:613375	MODY, TYPE 11	NA	NA
rs2618455	chr8	11513369	G	intron_variant	BLK	0.98[0.95,1.00]	0.0726	OMIM:613375	MODY, TYPE 11	NA	NA
rs111829753	chr7	44161142	A	upstream_gene_variant	GCK	0.02[0.00,1.46]	0.0727	OMIM:125851	MODY, TYPE II	NA	NA
NA	chr17	37694451	G	intron_variant	HNF1B	0.02[0.00,1.46]	0.0727	OMIM:137920	MODY, TYPE 5	NA	NA
rs541343399	chr8	11527000	T	intron_variant	BLK	2.34[0.92,5.92]	0.0728	OMIM:613375	MODY, TYPE 11	NA	NA
NA	chr8	11556926	T	intron_variant	BLK	1.39[0.97,1.98]	0.0728	OMIM:613375	MODY, TYPE 11	NA	NA
rs143838993	chr7	44167889	T	intron_variant	GCK	0.79[0.61,1.02]	0.0731	OMIM:125851	MODY, TYPE II	NA	NA
rs749058129	chr8	11502553	A	intron_variant	BLK	2.70[0.91,8.01]	0.0731	OMIM:613375	MODY, TYPE 11	NA	NA
rs570081490	chr20	44385891	A	intron_variant	HNF4A	0.66[0.41,1.04]	0.0731	OMIM:125850	MODY, TYPE I	NA	NA
NA	chr12	120989098	G	VEP_failed	HNF1A	1.04[1.00,1.08]	0.0734	OMIM:600496	MODY, TYPE III	NA	NA
NA	chr2	10043224	C	upstream_gene_variant	KLF11	0.81[0.65,1.02]	0.0736	OMIM:610508	MODY, TYPE 7	NA	NA
rs547172102	chr8	11546439	T	intron_variant	BLK	2.23[0.93,5.39]	0.0738	OMIM:613375	MODY, TYPE 11	NA	NA
rs2618456	chr8	11513224	C	intron_variant	BLK	0.98[0.95,1.00]	0.074	OMIM:613375	MODY, TYPE 11	NA	NA
rs568985917	chr2	10044442	G	5_prime_UTR_variant	KLF11	1.47[0.96,2.24]	0.074	OMIM:610508	MODY, TYPE 7	NA	NA
NA	chr8	11543097	G	intron_variant	GATA4	42.87[0.69,2660.00]	0.0743	NA	NA	NA	NA
NA	chr20	44383568	AT	intron_variant	HNF4A	0.96[0.92,1.00]	0.0743	OMIM:125850	MODY, TYPE I	NA	NA
rs558188442	chr20	44389523	G	intron_variant	HNF4A	4.45[0.86,22.90]	0.0743	OMIM:125850	MODY, TYPE I	NA	NA
rs564882461	chr7	44167825	G	intron_variant	GCK	2.00[0.93,4.27]	0.0744	OMIM:125851	MODY, TYPE II	NA	NA
rs184803315	chr17	37716084	A	intron_variant	HNF1B	62.51[0.66,5880.00]	0.0745	OMIM:137920	MODY, TYPE 5	NA	NA
rs147580496	chr20	44379989	T	intron_variant	OSER1	1.05[0.99,1.12]	0.0746	NA	NA	NA	NA
rs148462701	chr8	11499044	A	intron_variant	BLK	0.82[0.65,1.02]	0.0747	OMIM:613375	MODY, TYPE 11	NA	NA
rs528256024	chr8	11555160	T	intron_variant	BLK	6.08[0.83,44.30]	0.0747	OMIM:613375	MODY, TYPE 11	NA	NA
NA	chr8	11533597	AGGG	intron_variant	BLK	0.95[0.89,1.01]	0.0748	OMIM:613375	MODY, TYPE 11	NA	NA
rs770340169	chr8	11504973	G	intron_variant	BLK	0.56[0.30,1.06]	0.0753	OMIM:613375	MODY, TYPE 11	NA	NA
rs922485	chr8	11551097	C	intron_variant	BLK	0.98[0.95,1.00]	0.0753	OMIM:613375	MODY, TYPE 11	NA	NA
rs565716329	chr20	44399126	A	upstream_gene_variant	HNF4A	0.56[0.29,1.06]	0.0753	OMIM:125850	MODY, TYPE I	NA	NA
rs767283915	chr20	44399113	CGG	upstream_gene_variant	HNF4A	0.56[0.30,1.06]	0.0755	OMIM:125850	MODY, TYPE I	NA	NA
rs756010692	chr20	44399115	G	upstream_gene_variant	HNF4A	0.56[0.30,1.06]	0.0755	OMIM:125850	MODY, TYPE I	NA	NA
rs779574677	chr20	44399121	G	upstream_gene_variant	HNF4A	0.56[0.30,1.06]	0.0755	OMIM:125850	MODY, TYPE I	NA	NA
rs552467850	chr20	44399124	C	upstream_gene_variant	HNF4A	0.56[0.30,1.06]	0.0755	OMIM:125850	MODY, TYPE I	NA	NA
rs141665160	chr9	133066545	A	missense_variant	CEL	1.23[0.98,1.56]	0.0756	OMIM:609812	MODY, TYPE 8	NA	NA
rs543103656	chr7	44163965	C	upstream_gene_variant	GCK	0.78[0.60,1.03]	0.0758	OMIM:125851	MODY, TYPE II	NA	NA
rs535742514	chr8	11508696	T	intron_variant	BLK	1.36[0.97,1.91]	0.0758	OMIM:613375	MODY, TYPE 11	NA	NA
rs540963158	chr8	11510725	A	intron_variant	BLK	0.82[0.66,1.02]	0.0759	OMIM:613375	MODY, TYPE 11	NA	NA
rs4794758	chr17	37720433	C	intron_variant	HNF1B	0.98[0.96,1.00]	0.076	OMIM:137920	MODY, TYPE 5	NA	NA
rs200855007	chr11	17387189	A	synonymous_variant	KCNJ11	0.02[0.00,1.53]	0.076	OMIM:616329	MODY, TYPE 13	NA	NA
NA	chr9	133071565	A	missense_variant	CEL	0.02[0.00,1.54]	0.0761	OMIM:609812	MODY, TYPE 8	NA	NA
rs561993032	chr7	44145872	A	upstream_gene_variant	MYL7	1.44[0.96,2.15]	0.0762	NA	NA	NA	NA
rs769338032	chr20	44365380	T	intron_variant	HNF4A	3.33[0.88,12.60]	0.0762	OMIM:125850	MODY, TYPE I	NA	NA
NA	chr17	37738226	A	intron_variant	HNF1B	1.69[0.95,3.02]	0.0763	OMIM:137920	MODY, TYPE 5	NA	NA
rs540705994	chr7	44151198	C	intron_variant	GCK	0.53[0.26,1.07]	0.0764	OMIM:125851	MODY, TYPE II	NA	NA
rs776044108	chr8	11505872	C	intron_variant	BLK	0.56[0.30,1.06]	0.0764	OMIM:613375	MODY, TYPE 11	NA	NA
NA	chr20	44432414	A	3_prime_UTR_variant	HNF4A	4.35[0.86,22.10]	0.0764	OMIM:125850	MODY, TYPE I	NA	NA
rs544865665	chr8	11522934	C	intron_variant	BLK	1.96[0.93,4.15]	0.0765	OMIM:613375	MODY, TYPE 11	NA	NA
NA	chr8	11560154	G	intron_variant	BLK	0.96[0.92,1.00]	0.0765	OMIM:613375	MODY, TYPE 11	NA	NA
rs752960670	chr20	44412292	T	intron_variant	HNF4A	2.42[0.91,6.44]	0.0766	OMIM:125850	MODY, TYPE I	NA	NA
NA	chr20	44378944	G	intron_variant	HNF4A	1.32[0.97,1.80]	0.0768	OMIM:125850	MODY, TYPE I	NA	NA
rs3110633	chr17	37693059	G	intron_variant	HNF1B	1.02[1.00,1.04]	0.0768	OMIM:137920	MODY, TYPE 5	NA	NA
rs532739997	chr17	37723167	A	intron_variant	HNF1B	0.02[0.00,1.56]	0.0769	OMIM:137920	MODY, TYPE 5	NA	NA
rs138442211	chr20	44356615	C	intron_variant	HNF4A	0.95[0.89,1.01]	0.0771	OMIM:125850	MODY, TYPE I	NA	NA
rs374169277	chr17	37725779	A	intron_variant	HNF1B	5.27[0.83,33.20]	0.0771	OMIM:137920	MODY, TYPE 5	NA	NA
rs373445434	chr2	10052158	C	downstream_gene_variant	CYS1	0.02[0.00,1.56]	0.0771	NA	NA	NA	NA
rs398021376,rs5801412	chr12	120981188	CT	intron_variant	C12orf43,HNF1A,OASL,SPPL3	1.04[1.00,1.08]	0.0772	NA	NA	NA	NA
rs2618457	chr8	11511668	G	intron_variant	BLK	0.98[0.95,1.00]	0.0773	OMIM:613375	MODY, TYPE 11	NA	NA
rs536630306	chr8	11543251	A	synonymous_variant	BLK	0.02[0.00,1.55]	0.0773	OMIM:613375	MODY, TYPE 11	NA	NA
rs372858105	chr17	37713882	T	intron_variant	HNF1B	0.02[0.00,1.57]	0.0773	OMIM:137920	MODY, TYPE 5	NA	NA
rs759670600	chr7	44163807	C	upstream_gene_variant	GCK	1.43[0.96,2.13]	0.0774	OMIM:125851	MODY, TYPE II	NA	NA
rs11776201	chr8	11563389	A	intron_variant	BLK	0.95[0.89,1.01]	0.0775	OMIM:613375	MODY, TYPE 11	NA	NA
rs372049844	chr2	181680363	C	intron_variant	NEUROD1	2.08[0.92,4.67]	0.0775	OMIM:606394	MODY, TYPE 6	NA	NA
NA	chr8	11533622	G	intron_variant	BLK	1.04[0.99,1.10]	0.0776	OMIM:613375	MODY, TYPE 11	NA	NA
rs373520896	chr7	44171831	A	intron_variant	GCK	1.82[0.94,3.56]	0.0778	OMIM:125851	MODY, TYPE II	NA	NA
NA	chr8	11541240	T	intron_variant	BLK	0.02[0.00,1.57]	0.0778	OMIM:613375	MODY, TYPE 11	NA	NA
rs534804043	chr17	37699053	T	intron_variant	HNF1B	0.76[0.56,1.03]	0.0778	OMIM:137920	MODY, TYPE 5	NA	NA
NA	chr9	133071647	G	inframe_deletion	CEL	1.08[0.99,1.18]	0.078	OMIM:609812	MODY, TYPE 8	NA	NA
rs2736356	chr8	11512942	T	intron_variant	BLK	0.98[0.95,1.00]	0.078	OMIM:613375	MODY, TYPE 11	NA	NA
rs4812832	chr20	44431497	A	3_prime_UTR_variant	HNF4A	0.73[0.51,1.04]	0.078	OMIM:125850	MODY, TYPE I	NA	NA
rs375015101	chr2	181679786	T	intron_variant	NEUROD1	0.65[0.40,1.05]	0.078	OMIM:606394	MODY, TYPE 6	NA	NA
NA	chr17	37737692	G	intron_variant	HNF1B	1.81[0.94,3.49]	0.0781	OMIM:137920	MODY, TYPE 5	NA	NA
rs143401535	chr12	120983102	G	intron_variant	HNF1A	0.94[0.88,1.01]	0.0784	OMIM:600496	MODY, TYPE III	NA	NA
rs3808499	chr8	11549391	C	intron_variant	BLK	0.98[0.97,1.00]	0.0784	OMIM:613375	MODY, TYPE 11	NA	NA
rs79305036	chr17	37708821	T	intron_variant	HNF1B	0.02[0.00,1.59]	0.0785	OMIM:137920	MODY, TYPE 5	NA	NA
rs554055774	chr7	127610568	C	3_prime_UTR_variant	PAX4	2.06[0.92,4.63]	0.0792	OMIM:612225	MODY, TYPE 9	NA	NA
NA	chr7	127610570	TGTGTGTGTGCGC	3_prime_UTR_variant	PAX4	0.89[0.78,1.01]	0.0792	OMIM:612225	MODY, TYPE 9	NA	NA
rs75396213	chr13	27923780	A	intron_variant	PDX1	7.32[0.79,67.50]	0.0793	OMIM:606392	MODY, TYPE 4	NA	NA
rs71811344,rs771823734,rs869065205	chr12	120987763	GATCTATCTATCTATCT	intron_variant	HNF1A	1.03[1.00,1.07]	0.0794	OMIM:600496	MODY, TYPE III	NA	NA
rs530376556	chr8	11495249	T	intron_variant	BLK	0.30[0.08,1.15]	0.0795	OMIM:613375	MODY, TYPE 11	NA	NA
rs554475980	chr2	10052490	G	missense_variant	KLF11	0.02[0.00,1.62]	0.0795	OMIM:610508	MODY, TYPE 7	NA	NA
rs528717865	chr17	37699456	T	intron_variant	HNF1B	2.01[0.92,4.37]	0.0796	OMIM:137920	MODY, TYPE 5	NA	NA
rs778868900	chr8	11516871	T	intron_variant	BLK	2.18[0.91,5.22]	0.0797	OMIM:613375	MODY, TYPE 11	NA	NA
NA	chr8	11531685	T	intron_variant	BLK	2.83[0.88,9.08]	0.0797	OMIM:613375	MODY, TYPE 11	NA	NA
rs766831558	chr8	11536954	C	intron_variant	BLK	0.55[0.29,1.07]	0.0797	OMIM:613375	MODY, TYPE 11	NA	NA
rs566123003	chr20	44361211	G	intron_variant	TTPAL	0.60[0.34,1.06]	0.0797	NA	NA	NA	NA
rs143071446	chr17	37708436	T	intron_variant	HNF1B	5.19[0.82,32.80]	0.0798	OMIM:137920	MODY, TYPE 5	NA	NA
NA	chr8	11504327	A	intron_variant	BLK	1.83[0.93,3.60]	0.0801	OMIM:613375	MODY, TYPE 11	NA	NA
NA	chr2	10054223	G	3_prime_UTR_variant	KLF11	25.13[0.68,931.00]	0.0802	OMIM:610508	MODY, TYPE 7	NA	NA
rs140655088	chr8	11501876	A	intron_variant	BLK	0.02[0.00,1.64]	0.0803	OMIM:613375	MODY, TYPE 11	NA	NA
rs774492974	chr20	44400132	T	upstream_gene_variant	HNF4A	1.49[0.95,2.32]	0.0803	OMIM:125850	MODY, TYPE I	NA	NA
rs145013879	chr8	11541500	CT	intron_variant	BLK	0.96[0.92,1.00]	0.0804	OMIM:613375	MODY, TYPE 11	NA	NA
rs879077552	chr7	127612934	AGGATGGAT	intron_variant	PAX4	0.89[0.79,1.01]	0.0804	OMIM:612225	MODY, TYPE 9	NA	NA
rs545007040	chr8	11541901	G	intron_variant	BLK	0.54[0.27,1.08]	0.0806	OMIM:613375	MODY, TYPE 11	NA	NA
rs770662047	chr8	11512355	T	intron_variant	BLK	1.81[0.93,3.51]	0.0808	OMIM:613375	MODY, TYPE 11	NA	NA
rs33925910,rs397820438	chr8	11555962	T	intron_variant	BLK	0.69[0.46,1.05]	0.0808	OMIM:613375	MODY, TYPE 11	NA	NA
rs561016027	chr20	44411124	G	intron_variant	HNF4A	71.74[0.59,8690.00]	0.0808	OMIM:125850	MODY, TYPE I	NA	NA
rs757364064	chr8	11507008	A	intron_variant	BLK	0.59[0.32,1.07]	0.0809	OMIM:613375	MODY, TYPE 11	NA	NA
rs750467198	chr8	11507106	C	intron_variant	BLK	0.59[0.32,1.07]	0.0809	OMIM:613375	MODY, TYPE 11	NA	NA
rs367928336	chr8	11558847	A	intron_variant	BLK	1.39[0.96,2.02]	0.0809	OMIM:613375	MODY, TYPE 11	NA	NA
rs561720874	chr8	11562277	A	intron_variant	BLK	0.65[0.40,1.05]	0.0809	OMIM:613375	MODY, TYPE 11	NA	NA
rs531762872	chr8	11552470	G	intron_variant	BLK	0.73[0.51,1.04]	0.081	OMIM:613375	MODY, TYPE 11	NA	NA
NA	chr17	37727005	G	VEP_failed	HNF1B	1.15[0.98,1.36]	0.081	OMIM:137920	MODY, TYPE 5	NA	NA
rs534474388	chr12	120978478	C	upstream_gene_variant	HNF1A	0.54[0.27,1.08]	0.0811	OMIM:600496	MODY, TYPE III	NA	NA
rs559141207	chr8	11537705	A	intron_variant	BLK	0.92[0.84,1.01]	0.0811	OMIM:613375	MODY, TYPE 11	NA	NA
rs11243990	chr9	133069821	G	intron_variant	CEL,GTF3C5	1.04[1.00,1.08]	0.0812	NA	NA	NA	NA
rs527480785	chr7	44167058	C	intron_variant	GCK	0.93[0.86,1.01]	0.0813	OMIM:125851	MODY, TYPE II	NA	NA
rs774187017	chr8	11557118	G	intron_variant	BLK	2.57[0.89,7.45]	0.0813	OMIM:613375	MODY, TYPE 11	NA	NA
NA	chr8	11559373	T	intron_variant	BLK	2.57[0.89,7.45]	0.0813	OMIM:613375	MODY, TYPE 11	NA	NA
rs555608717	chr8	11504658	A	intron_variant	BLK	0.02[0.00,1.67]	0.0814	OMIM:613375	MODY, TYPE 11	NA	NA
rs180774382	chr8	11520639	A	intron_variant	BLK	0.02[0.00,1.67]	0.0814	OMIM:613375	MODY, TYPE 11	NA	NA
rs531541706	chr8	11555660	A	intron_variant	BLK	4.98[0.82,30.30]	0.0814	OMIM:613375	MODY, TYPE 11	NA	NA
rs749548468	chr8	11562717	G	intron_variant	BLK	2.57[0.89,7.45]	0.0814	OMIM:613375	MODY, TYPE 11	NA	NA
rs773433061	chr8	11563351	G	intron_variant	BLK	2.57[0.89,7.45]	0.0814	OMIM:613375	MODY, TYPE 11	NA	NA
rs376977643	chr8	11563964	G	missense_variant	BLK	2.57[0.89,7.45]	0.0814	OMIM:613375	MODY, TYPE 11	NA	NA
rs755865726	chr8	11564361	T	3_prime_UTR_variant	BLK	2.57[0.89,7.45]	0.0814	OMIM:613375	MODY, TYPE 11	NA	NA
rs147126560	chr17	37735600	C	intron_variant	HNF1B	0.22[0.04,1.21]	0.0815	OMIM:137920	MODY, TYPE 5	NA	NA
rs544756154	chr13	27923212	A	intron_variant	PDX1	0.02[0.00,1.67]	0.0815	OMIM:606392	MODY, TYPE 4	NA	NA
rs28684786	chr7	44167225	C	intron_variant	GCK	1.03[1.00,1.06]	0.0817	OMIM:125851	MODY, TYPE II	NA	NA
rs66954791	chr17	37689781	G	intron_variant	HNF1B	1.02[1.00,1.05]	0.0817	OMIM:137920	MODY, TYPE 5	NA	NA
rs767198925	chr17	37735954	A	intron_variant	HNF1B	0.02[0.00,1.67]	0.0817	OMIM:137920	MODY, TYPE 5	NA	NA
rs560806139	chr8	11505864	T	intron_variant	BLK	1.64[0.94,2.85]	0.0818	OMIM:613375	MODY, TYPE 11	NA	NA
rs775817221	chr17	37719730	C	intron_variant	HNF1B	0.40[0.14,1.12]	0.0819	OMIM:137920	MODY, TYPE 5	NA	NA
rs574643007	chr13	27924401	T	synonymous_variant	PDX1	1.19[0.98,1.44]	0.0819	OMIM:606392	MODY, TYPE 4	NA	NA
rs771154820	chr20	44382262	T	intron_variant	HNF4A	1.84[0.93,3.64]	0.0821	OMIM:125850	MODY, TYPE I	NA	NA
rs552401882	chr8	11525151	G	intron_variant	BLK	0.02[0.00,1.69]	0.0822	OMIM:613375	MODY, TYPE 11	NA	NA
rs542754556	chr17	37704312	C	intron_variant	HNF1B	0.98[0.96,1.00]	0.0822	OMIM:137920	MODY, TYPE 5	NA	NA
NA	chr13	27922081	T	intron_variant	CDX2,GSX1	2.40[0.89,6.41]	0.0822	NA	NA	NA	NA
rs116012069	chr8	11498578	G	intron_variant	BLK	4.60[0.82,25.80]	0.0824	OMIM:613375	MODY, TYPE 11	NA	NA
rs139308782,rs765341604	chr17	37694498	T	intron_variant	HNF1B	1.15[0.98,1.35]	0.0826	OMIM:137920	MODY, TYPE 5	NA	NA
rs112512182	chr8	11502960	A	intron_variant	BLK	0.02[0.00,1.69]	0.0827	OMIM:613375	MODY, TYPE 11	NA	NA
rs554569236	chr7	44156342	T	intron_variant	AEBP1	1.20[0.98,1.47]	0.0828	NA	NA	NA	NA
rs560738811	chr8	11554679	T	intron_variant	BLK	4.79[0.82,28.20]	0.0828	OMIM:613375	MODY, TYPE 11	NA	NA
rs751144953	chr17	37704880	T	intron_variant	HNF1B	0.02[0.00,1.70]	0.0828	OMIM:137920	MODY, TYPE 5	NA	NA
rs745755442	chr9	133063759	T	intron_variant	CEL	0.47[0.20,1.10]	0.0829	OMIM:609812	MODY, TYPE 8	NA	NA
rs537625805	chr20	44402485	T	intron_variant	HNF4A	77.32[0.57,10500.00]	0.0829	OMIM:125850	MODY, TYPE I	NA	NA
rs534785292	chr7	44178088	A	intron_variant	GCK	5.22[0.81,33.80]	0.0832	OMIM:125851	MODY, TYPE II	NA	NA
rs548525787	chr8	11507147	G	intron_variant	BLK	68.42[0.57,8170.00]	0.0833	OMIM:613375	MODY, TYPE 11	NA	NA
NA	chr8	11520179	A	intron_variant	BLK	0.11[0.01,1.34]	0.0833	OMIM:613375	MODY, TYPE 11	NA	NA
rs760690803	chr8	11546901	A	intron_variant	BLK	1.23[0.97,1.56]	0.0834	OMIM:613375	MODY, TYPE 11	NA	NA
rs202202465	chr20	44428316	T	downstream_gene_variant	HNF4A	0.02[0.00,1.72]	0.0834	OMIM:125850	MODY, TYPE I	NA	NA
rs189770229	chr7	44178844	A	intron_variant	GCK	0.84[0.69,1.02]	0.0835	OMIM:125851	MODY, TYPE II	NA	NA
rs549627821	chr20	44390107	G	intron_variant	HNF4A	37.71[0.62,2300.00]	0.0835	OMIM:125850	MODY, TYPE I	NA	NA
rs144162737	chr20	44415014	C	intron_variant	HNF4A	0.02[0.00,1.73]	0.0838	OMIM:125850	MODY, TYPE I	NA	NA
NA	chr20	44380011	T	intron_variant	HNF4A	0.02[0.00,1.73]	0.0839	OMIM:125850	MODY, TYPE I	NA	NA
NA	chr20	44408451	A	intron_variant	HNF4A	0.02[0.00,1.73]	0.0839	OMIM:125850	MODY, TYPE I	NA	NA
rs143443653	chr17	37692912	T	intron_variant	HNF1B	2.01[0.91,4.42]	0.084	OMIM:137920	MODY, TYPE 5	NA	NA
rs181223385	chr8	11495718	T	intron_variant	BLK	1.28[0.97,1.69]	0.0841	OMIM:613375	MODY, TYPE 11	NA	NA
rs114835016	chr17	37691742	A	intron_variant	HNF1B	28.26[0.64,1250.00]	0.0841	OMIM:137920	MODY, TYPE 5	NA	NA
rs543103638	chr8	11504304	T	intron_variant	BLK	0.25[0.05,1.21]	0.0843	OMIM:613375	MODY, TYPE 11	NA	NA
rs559326374	chr12	120980355	T	intron_variant	HNF1A	0.17[0.02,1.27]	0.0844	OMIM:600496	MODY, TYPE III	NA	NA
rs761186690	chr8	11497941	G	intron_variant	BLK	16.81[0.68,415.00]	0.0845	OMIM:613375	MODY, TYPE 11	NA	NA
NA	chr8	11540866	G	intron_variant	BLK	0.57[0.30,1.08]	0.0845	OMIM:613375	MODY, TYPE 11	NA	NA
rs151292984	chr2	10052397	G	missense_variant	KLF11	1.90[0.92,3.96]	0.0845	OMIM:610508	MODY, TYPE 7	NA	NA
rs540820462	chr12	121002390	A	3_prime_UTR_variant	HNF1A	37.14[0.61,2260.00]	0.0847	OMIM:600496	MODY, TYPE III	NA	NA
rs140739781	chr8	11499517	GC	intron_variant	BLK	0.02[0.00,1.76]	0.0852	OMIM:613375	MODY, TYPE 11	NA	NA
NA	chr20	44368146	A	VEP_failed	HNF4A	0.96[0.91,1.01]	0.0853	OMIM:125850	MODY, TYPE I	NA	NA
rs543350923	chr17	37699410	A	intron_variant	DDX52,TADA2A	13.55[0.70,264.00]	0.0853	NA	NA	NA	NA
rs553493244	chr7	44181001	C	intron_variant	GCK	0.02[0.00,1.77]	0.0856	OMIM:125851	MODY, TYPE II	NA	NA
rs560258159	chr8	11551749	T	intron_variant	BLK	11.74[0.71,195.00]	0.0856	OMIM:613375	MODY, TYPE 11	NA	NA
rs780830782	chr20	44394727	C	intron_variant	HNF4A	0.39[0.13,1.14]	0.0856	OMIM:125850	MODY, TYPE I	NA	NA
rs146787212	chr12	120984027	A	intron_variant	HNF1A	1.46[0.95,2.23]	0.0857	OMIM:600496	MODY, TYPE III	NA	NA
rs189296579	chr8	11559155	C	intron_variant	BLK	0.02[0.00,1.78]	0.0857	OMIM:613375	MODY, TYPE 11	NA	NA
rs138670064	chr20	44375285	G	intron_variant	HNF4A	0.26[0.05,1.21]	0.0857	OMIM:125850	MODY, TYPE I	NA	NA
rs548100514	chr20	44423469	A	intron_variant	PKIG,TTPAL	1.97[0.91,4.28]	0.0858	NA	NA	NA	NA
rs563330874	chr20	44416419	C	intron_variant	HNF4A	2.52[0.88,7.21]	0.0859	OMIM:125850	MODY, TYPE I	NA	NA
rs753906958	chr8	11510556	T	intron_variant	BLK	4.97[0.80,31.00]	0.0861	OMIM:613375	MODY, TYPE 11	NA	NA
rs56189897	chr17	37693782	C	intron_variant	HNF1B	1.04[0.99,1.09]	0.0862	OMIM:137920	MODY, TYPE 5	NA	NA
rs568268182	chr12	120993264	C	intron_variant	SPPL3	2.00[0.91,4.43]	0.0863	NA	NA	NA	NA
rs11774147	chr8	11504385	G	intron_variant	BLK	0.96[0.91,1.01]	0.0864	OMIM:613375	MODY, TYPE 11	NA	NA
rs778780013	chr8	11526143	A	intron_variant	BLK	0.56[0.29,1.09]	0.0864	OMIM:613375	MODY, TYPE 11	NA	NA
NA	chr20	44405284	C	intron_variant	ADA	1.34[0.96,1.88]	0.0866	NA	NA	NA	NA
rs80178934	chr7	44158679	T	intron_variant	GCK	0.02[0.00,1.81]	0.087	OMIM:125851	MODY, TYPE II	NA	NA
rs546769070	chr20	44375385	C	intron_variant	HNF4A	2.75[0.86,8.74]	0.087	OMIM:125850	MODY, TYPE I	NA	NA
NA	chr17	37718234	G	intron_variant	HNF1B	0.02[0.00,1.80]	0.087	OMIM:137920	MODY, TYPE 5	NA	NA
rs144093133	chr11	2159961	T	missense_variant	INS	1.02[1.00,1.05]	0.0871	OMIM:613370	MODY, TYPE 10	NA	NA
rs569627385	chr20	44359165	A	intron_variant	HNF4A	0.39[0.14,1.15]	0.0872	OMIM:125850	MODY, TYPE I	NA	NA
rs575842705	chr8	11528267	A	intron_variant	BLK	4.43[0.80,24.40]	0.0873	OMIM:613375	MODY, TYPE 11	NA	NA
rs190047729	chr8	11558945	T	intron_variant	BLK	0.25[0.05,1.22]	0.0873	OMIM:613375	MODY, TYPE 11	NA	NA
rs377601849	chr17	37709483	C	intron_variant	HNF1B	2.56[0.87,7.49]	0.0873	OMIM:137920	MODY, TYPE 5	NA	NA
rs569357164	chr8	11509507	T	intron_variant	BLK	0.83[0.66,1.03]	0.0875	OMIM:613375	MODY, TYPE 11	NA	NA
rs781747943	chr9	133071534	C	inframe_deletion	CEL	1.04[0.99,1.09]	0.0876	OMIM:609812	MODY, TYPE 8	NA	NA
rs7223387	chr17	37722478	T	intron_variant	HNF1B	0.98[0.96,1.00]	0.0877	OMIM:137920	MODY, TYPE 5	NA	NA
rs34969445,rs796599402	chr8	11523839	GT	intron_variant	BLK	1.04[0.99,1.08]	0.0879	OMIM:613375	MODY, TYPE 11	NA	NA
rs574418873	chr8	11535184	G	intron_variant	BLK	4.42[0.80,24.40]	0.0879	OMIM:613375	MODY, TYPE 11	NA	NA
rs113019623	chr11	17386632	A	3_prime_UTR_variant	KCNJ11	5.37[0.78,37.00]	0.0879	OMIM:616329	MODY, TYPE 13	NA	NA
rs781439719	chr17	37690815	A	intron_variant	HNF1B	3.88[0.82,18.40]	0.0881	OMIM:137920	MODY, TYPE 5	NA	NA
rs753280289	chr7	44184937	T	intron_variant	GCK	1.06[0.99,1.14]	0.0883	OMIM:125851	MODY, TYPE II	NA	NA
rs769297240	chr17	37741596	A	intron_variant	HNF1B	0.02[0.00,1.84]	0.0883	OMIM:137920	MODY, TYPE 5	NA	NA
rs757149893	chr8	11538368	T	intron_variant	BLK	0.64[0.38,1.07]	0.0884	OMIM:613375	MODY, TYPE 11	NA	NA
NA	chr8	11523839	GTT	VEP_failed	BLK	1.04[0.99,1.08]	0.0885	OMIM:613375	MODY, TYPE 11	NA	NA
rs151108202	chr7	127612365	A	intron_variant	PAX4	0.87[0.74,1.02]	0.0885	OMIM:612225	MODY, TYPE 9	NA	NA
rs11868535	chr17	37692771	C	intron_variant	HNF1B	1.02[1.00,1.04]	0.0886	OMIM:137920	MODY, TYPE 5	NA	NA
rs139316137	chr17	37697638	T	intron_variant	HNF1B	0.86[0.73,1.02]	0.0886	OMIM:137920	MODY, TYPE 5	NA	NA
NA	chr7	44184937	TAC	VEP_failed	GCK	1.06[0.99,1.14]	0.0887	OMIM:125851	MODY, TYPE II	NA	NA
rs545518757	chr8	11550792	C	intron_variant	BLK	3.76[0.82,17.30]	0.0887	OMIM:613375	MODY, TYPE 11	NA	NA
NA	chr20	44361703	A	intron_variant	HNF4A	0.02[0.00,1.86]	0.0887	OMIM:125850	MODY, TYPE I	NA	NA
rs547398447	chr8	11556105	G	intron_variant	BLK	5.01[0.78,32.00]	0.0888	OMIM:613375	MODY, TYPE 11	NA	NA
rs564964151	chr8	11564456	G	3_prime_UTR_variant	BLK	4.50[0.80,25.40]	0.0888	OMIM:613375	MODY, TYPE 11	NA	NA
rs192259677	chr7	44161796	A	upstream_gene_variant	GCK	0.54[0.27,1.10]	0.089	OMIM:125851	MODY, TYPE II	NA	NA
rs1169291	chr12	120988261	T	intron_variant	HNF1A	0.97[0.93,1.01]	0.0892	OMIM:600496	MODY, TYPE III	NA	NA
rs182418411	chr7	44147596	T	intron_variant	GCK	0.02[0.00,1.87]	0.0892	OMIM:125851	MODY, TYPE II	NA	NA
rs6031596	chr20	44426231	G	downstream_gene_variant	HNF4A	0.98[0.97,1.00]	0.0892	OMIM:125850	MODY, TYPE I	NA	NA
rs573040458	chr8	11558756	C	intron_variant	BLK	0.97[0.94,1.00]	0.0893	OMIM:613375	MODY, TYPE 11	NA	NA
rs570626026	chr8	11544388	A	intron_variant	BLK	0.92[0.84,1.01]	0.0896	OMIM:613375	MODY, TYPE 11	NA	NA
rs880410	chr17	37729320	A	intron_variant	HNF1B	0.64[0.38,1.07]	0.0896	OMIM:137920	MODY, TYPE 5	NA	NA
rs535616655	chr20	44368888	A	intron_variant	HNF4A	0.02[0.00,1.89]	0.0897	OMIM:125850	MODY, TYPE I	NA	NA
rs553495008	chr20	44412451	G	intron_variant	HNF4A	2.51[0.87,7.26]	0.0897	OMIM:125850	MODY, TYPE I	NA	NA
rs535857808	chr17	37734907	A	intron_variant	HNF1B	0.70[0.46,1.06]	0.0897	OMIM:137920	MODY, TYPE 5	NA	NA
rs753906148	chr12	120984804	C	intron_variant	HNF1A	0.21[0.04,1.27]	0.0899	OMIM:600496	MODY, TYPE III	NA	NA
rs146836847	chr20	44416453	T	intron_variant	HNF4A	3.19[0.83,12.20]	0.0899	OMIM:125850	MODY, TYPE I	NA	NA
rs767668824	chr12	120993795	C	intron_variant	HNF1A	0.34[0.09,1.19]	0.0901	OMIM:600496	MODY, TYPE III	NA	NA
rs2736354	chr8	11511222	C	intron_variant	BLK	0.98[0.95,1.00]	0.0901	OMIM:613375	MODY, TYPE 11	NA	NA
rs6031594	chr20	44425841	G	downstream_gene_variant	HNF4A	0.98[0.97,1.00]	0.0902	OMIM:125850	MODY, TYPE I	NA	NA
rs201139382,rs796938059	chr7	44185031	C	intron_variant	GCK	1.06[0.99,1.14]	0.0903	OMIM:125851	MODY, TYPE II	NA	NA
rs6031595	chr20	44426020	A	downstream_gene_variant	HNF4A	0.98[0.97,1.00]	0.0904	OMIM:125850	MODY, TYPE I	NA	NA
rs547714752	chr7	44185924	T	intron_variant	GCK	15.15[0.65,353.00]	0.0905	OMIM:125851	MODY, TYPE II	NA	NA
rs115206967	chr7	44150898	A	intron_variant	GCK	0.26[0.05,1.24]	0.0908	OMIM:125851	MODY, TYPE II	NA	NA
rs774187127	chr8	11519124	A	intron_variant	BLK	0.02[0.00,1.92]	0.0908	OMIM:613375	MODY, TYPE 11	NA	NA
rs185810707	chr8	11523973	C	intron_variant	BLK	0.77[0.56,1.04]	0.0908	OMIM:613375	MODY, TYPE 11	NA	NA
rs541945603	chr8	11528783	T	intron_variant	BLK	2.34[0.87,6.27]	0.091	OMIM:613375	MODY, TYPE 11	NA	NA
rs146880122	chr8	11525109	C	intron_variant	BLK	0.77[0.56,1.04]	0.0911	OMIM:613375	MODY, TYPE 11	NA	NA
NA	chr20	44424582	T	3_prime_UTR_variant	HNF4A	0.02[0.00,1.92]	0.0913	OMIM:125850	MODY, TYPE I	NA	NA
rs777453071	chr20	44426710	A	downstream_gene_variant	HNF4A	0.36[0.11,1.18]	0.0913	OMIM:125850	MODY, TYPE I	NA	NA
rs150801138	chr8	11518058	A	intron_variant	BLK	2.33[0.87,6.21]	0.0914	OMIM:613375	MODY, TYPE 11	NA	NA
rs750335372	chr20	44364281	T	intron_variant	HNF4A	0.25[0.05,1.25]	0.0914	OMIM:125850	MODY, TYPE I	NA	NA
rs11440398	chr17	37699418	AG	intron_variant	HNF1B	1.03[0.99,1.08]	0.0914	OMIM:137920	MODY, TYPE 5	NA	NA
rs182975372	chr17	37691058	C	intron_variant	HNF1B	0.02[0.00,1.94]	0.0917	OMIM:137920	MODY, TYPE 5	NA	NA
rs564335817	chr12	120981770	A	intron_variant	HNF1A	0.41[0.14,1.16]	0.0918	OMIM:600496	MODY, TYPE III	NA	NA
rs67149712	chr17	37718503	C	intron_variant	HNF1B	5.66[0.75,42.60]	0.0922	OMIM:137920	MODY, TYPE 5	NA	NA
rs2268573	chr7	44150869	G	intron_variant	GCK	0.98[0.97,1.00]	0.0923	OMIM:125851	MODY, TYPE II	NA	NA
rs565503350	chr8	11519253	A	intron_variant	BLK	0.77[0.56,1.04]	0.0924	OMIM:613375	MODY, TYPE 11	NA	NA
NA	chr17	37744349	A	intron_variant	HNF1B	1.64[0.92,2.93]	0.0925	OMIM:137920	MODY, TYPE 5	NA	NA
rs564469212	chr17	37724397	T	intron_variant	HNF1B	0.98[0.96,1.00]	0.0926	OMIM:137920	MODY, TYPE 5	NA	NA
rs542644479	chr17	37736238	T	intron_variant	HNF1B	0.24[0.04,1.27]	0.0926	OMIM:137920	MODY, TYPE 5	NA	NA
rs6130614	chr20	44425843	G	downstream_gene_variant	HNF4A	0.98[0.97,1.00]	0.0927	OMIM:125850	MODY, TYPE I	NA	NA
NA	chr8	11502486	A	intron_variant	BLK	0.02[0.00,1.97]	0.0928	OMIM:613375	MODY, TYPE 11	NA	NA
rs561151003	chr8	11529871	A	intron_variant	BLK	0.23[0.04,1.28]	0.0928	OMIM:613375	MODY, TYPE 11	NA	NA
rs183011720	chr2	10050538	T	intron_variant	KLF11	1.08[0.99,1.19]	0.0928	OMIM:610508	MODY, TYPE 7	NA	NA
rs531390531	chr17	37687075	T	3_prime_UTR_variant	HNF1B	0.24[0.04,1.27]	0.0929	OMIM:137920	MODY, TYPE 5	NA	NA
rs552414133	chr20	44405534	C	intron_variant	HNF4A	3.08[0.83,11.40]	0.093	OMIM:125850	MODY, TYPE I	NA	NA
rs188382573	chr7	44154732	G	intron_variant	AEBP1	0.90[0.79,1.02]	0.0932	NA	NA	NA	NA
rs11868513	chr17	37692682	A	intron_variant	HNF1B	1.02[1.00,1.04]	0.0934	OMIM:137920	MODY, TYPE 5	NA	NA
NA	chr8	11541103	A	intron_variant	BLK	8.05[0.70,92.20]	0.0935	OMIM:613375	MODY, TYPE 11	NA	NA
rs2618458	chr8	11511559	G	intron_variant	BLK	0.98[0.95,1.00]	0.0937	OMIM:613375	MODY, TYPE 11	NA	NA
rs192350658	chr7	127614679	A	intron_variant	FSCN3	0.02[0.00,2.00]	0.0938	NA	NA	NA	NA
NA	chr2	10043577	T	5_prime_UTR_variant	KLF11	0.65[0.39,1.08]	0.0938	OMIM:610508	MODY, TYPE 7	NA	NA
rs753316613	chr17	37723392	C	intron_variant	HNF1B	0.84[0.69,1.03]	0.094	OMIM:137920	MODY, TYPE 5	NA	NA
rs73195285	chr8	11547865	G	intron_variant	BLK	0.98[0.95,1.00]	0.0942	OMIM:613375	MODY, TYPE 11	NA	NA
rs1983743	chr20	44420536	A	intron_variant	HNF4A	0.98[0.97,1.00]	0.0946	OMIM:125850	MODY, TYPE I	NA	NA
NA	chr12	120991593	AATAAATGTATGTATGTATGT	VEP_failed	HNF1A	0.97[0.93,1.01]	0.0947	OMIM:600496	MODY, TYPE III	NA	NA
rs60348781	chr8	11558596	T	intron_variant	BLK	2.46[0.86,7.05]	0.0947	OMIM:613375	MODY, TYPE 11	NA	NA
rs558470464	chr12	120996726	T	synonymous_variant	HNF1A	0.02[0.00,2.03]	0.0949	OMIM:600496	MODY, TYPE III	NA	NA
rs559142890	chr8	11499270	T	intron_variant	BLK	0.33[0.09,1.21]	0.0949	OMIM:613375	MODY, TYPE 11	NA	NA
rs572014739	chr8	11526627	C	intron_variant	BLK	0.83[0.67,1.03]	0.0949	OMIM:613375	MODY, TYPE 11	NA	NA
rs554400432	chr12	120978581	T	5_prime_UTR_variant	HNF1A	0.78[0.58,1.05]	0.095	OMIM:600496	MODY, TYPE III	NA	NA
rs772581941	chr7	44183360	A	intron_variant	GCK	2.08[0.88,4.91]	0.0951	OMIM:125851	MODY, TYPE II	NA	NA
rs766982432	chr12	120994314	G	frameshift_variant	HNF1A	0.02[0.00,2.06]	0.0956	OMIM:600496	MODY, TYPE III	pathogenic	CLEAR_CELL_CARCINOMA_OF_KIDNEY,DIABETES_MELLITUS_INSULIN-DEPENDENT_20,DIABETES_MELLITUS_TYPE_1,HEPATIC_ADENOMAS_FAMILIAL,MATURITY-ONSET_DIABETES_OF_THE_YOUNG_TYPE_3
rs765587991	chr8	11531010	ATGATC	intron_variant	BLK	0.76[0.55,1.05]	0.0958	OMIM:613375	MODY, TYPE 11	NA	NA
rs76603681	chr13	27922331	A	intron_variant	PDX1	1.05[0.99,1.11]	0.0958	OMIM:606392	MODY, TYPE 4	NA	NA
rs183248612	chr7	44159852	T	upstream_gene_variant	GCK	1.71[0.91,3.22]	0.0959	OMIM:125851	MODY, TYPE II	NA	NA
rs192016621	chr17	37687471	C	intron_variant	HNF1B	1.58[0.92,2.69]	0.0959	OMIM:137920	MODY, TYPE 5	NA	NA
rs2252729	chr8	11510710	G	intron_variant	BLK	0.98[0.95,1.00]	0.096	OMIM:613375	MODY, TYPE 11	NA	NA
rs181168426	chr8	11555992	T	intron_variant	BLK	0.63[0.36,1.09]	0.0961	OMIM:613375	MODY, TYPE 11	NA	NA
rs146088659	chr20	44372830	G	intron_variant	HNF4A	0.91[0.82,1.02]	0.0961	OMIM:125850	MODY, TYPE I	NA	NA
rs548101021	chr2	10047376	A	intron_variant	KLF11	2.50[0.85,7.33]	0.0961	OMIM:610508	MODY, TYPE 7	NA	NA
rs571921765	chr12	120989880	T	intron_variant	HNF1A	1.93[0.89,4.18]	0.0962	OMIM:600496	MODY, TYPE III	NA	NA
rs551487612	chr8	11502678	T	intron_variant	BLK	0.02[0.00,2.08]	0.0964	OMIM:613375	MODY, TYPE 11	NA	NA
rs755395696	chr17	37713550	G	intron_variant	HNF1B	0.02[0.00,2.08]	0.0964	OMIM:137920	MODY, TYPE 5	NA	NA
rs545412183	chr8	11559595	C	intron_variant	BLK	0.02[0.00,2.08]	0.0965	OMIM:613375	MODY, TYPE 11	NA	NA
rs189284953	chr7	44185467	T	intron_variant	GCK	0.02[0.00,2.10]	0.0971	OMIM:125851	MODY, TYPE II	NA	NA
NA	chr17	37727850	G	VEP_failed	HNF1B	0.49[0.21,1.14]	0.0972	OMIM:137920	MODY, TYPE 5	NA	NA
rs140095291	chr2	10051785	G	intron_variant	KLF11	0.02[0.00,2.09]	0.0973	OMIM:610508	MODY, TYPE 7	NA	NA
rs566005528	chr20	44423868	A	intron_variant	HNF4A	20.02[0.58,693.00]	0.0975	OMIM:125850	MODY, TYPE I	NA	NA
rs574115039	chr20	44377627	C	intron_variant	HNF4A	0.55[0.28,1.11]	0.0976	OMIM:125850	MODY, TYPE I	NA	NA
NA	chr8	11535209	A	intron_variant	BLK	1.11[0.98,1.26]	0.0978	OMIM:613375	MODY, TYPE 11	NA	NA
rs766192346	chr17	37709675	A	intron_variant	HNF1B	1.58[0.92,2.73]	0.0978	OMIM:137920	MODY, TYPE 5	NA	NA
rs192409501	chr12	120991376	G	intron_variant	HNF1A	0.95[0.90,1.01]	0.0979	OMIM:600496	MODY, TYPE III	NA	NA
NA	chr7	44175197	A	intron_variant	GCK	0.02[0.00,2.12]	0.0979	OMIM:125851	MODY, TYPE II	NA	NA
rs186142800	chr20	44407866	G	intron_variant	HNF4A	1.67[0.91,3.05]	0.0979	OMIM:125850	MODY, TYPE I	NA	NA
rs3842750	chr11	2160036	T	downstream_gene_variant	TH	1.62[0.91,2.89]	0.0981	NA	NA	NA	NA
NA	chr20	44378918	CA	intron_variant	HNF4A	0.51[0.23,1.13]	0.0981	OMIM:125850	MODY, TYPE I	NA	NA
rs6031601	chr20	44429180	A	downstream_gene_variant	HNF4A	0.98[0.96,1.00]	0.0981	OMIM:125850	MODY, TYPE I	NA	NA
rs193271161	chr8	11522332	G	intron_variant	BLK	0.76[0.55,1.05]	0.0982	OMIM:613375	MODY, TYPE 11	NA	NA
rs531652437	chr8	11545490	C	intron_variant	BLK	0.02[0.00,2.13]	0.0982	OMIM:613375	MODY, TYPE 11	NA	NA
rs190130541	chr2	10045894	A	intron_variant	KLF11	0.59[0.32,1.10]	0.0982	OMIM:610508	MODY, TYPE 7	NA	NA
rs752934525	chr20	44380710	A	intron_variant	HNF4A	1.55[0.92,2.59]	0.0983	OMIM:125850	MODY, TYPE I	NA	NA
rs570480059	chr2	181679226	T	intron_variant	NEUROD1	76.91[0.45,13300.00]	0.0984	OMIM:606394	MODY, TYPE 6	NA	NA
rs187890741	chr7	44179972	T	intron_variant	GCK	0.02[0.00,2.15]	0.0987	OMIM:125851	MODY, TYPE II	NA	NA
rs555879720	chr7	127613251	G	intron_variant	PAX4	0.93[0.85,1.01]	0.0989	OMIM:612225	MODY, TYPE 9	NA	NA
rs549332437	chr13	27924248	T	splice_region_variant	PDX1	0.02[0.00,2.14]	0.0989	OMIM:606392	MODY, TYPE 4	NA	NA
rs142209240	chr7	44188321	A	intron_variant	GCK	0.37[0.11,1.21]	0.0992	OMIM:125851	MODY, TYPE II	NA	NA
rs74907472	chr8	11513656	A	intron_variant	SLC35G5	1.63[0.91,2.92]	0.0995	NA	NA	NA	NA
rs566736694	chr8	11551472	T	intron_variant	BLK	21.39[0.56,818.00]	0.0995	OMIM:613375	MODY, TYPE 11	NA	NA
rs73111879	chr20	44419611	A	intron_variant	HNF4A	1.25[0.96,1.64]	0.0996	OMIM:125850	MODY, TYPE I	NA	NA
rs17138480	chr17	37711139	T	intron_variant	DDX52,DUSP14,HNF1B,SYNRG,TADA2A	0.66[0.40,1.08]	0.0996	NA	NA	NA	NA
rs749458883	chr8	11500287	A	intron_variant	BLK	0.67[0.41,1.08]	0.0998	OMIM:613375	MODY, TYPE 11	NA	NA
rs62489090	chr8	11504368	G	intron_variant	BLK	1.89[0.89,4.03]	0.0998	OMIM:613375	MODY, TYPE 11	NA	NA
NA	chr8	11504390	A	VEP_failed	BLK	0.96[0.92,1.01]	0.0998	OMIM:613375	MODY, TYPE 11	NA	NA
rs537414136	chr8	11536580	A	intron_variant	BLK	0.64[0.38,1.09]	0.0998	OMIM:613375	MODY, TYPE 11	NA	NA
rs766416645	chr7	44185015	T	intron_variant	GCK	1.06[0.99,1.14]	0.1	OMIM:125851	MODY, TYPE II	NA	NA
rs77650457	chr8	11504390	G	intron_variant	BLK	0.96[0.92,1.01]	0.1	OMIM:613375	MODY, TYPE 11	NA	NA
rs571525461	chr17	37734223	T	intron_variant	HNF1B	30.84[0.52,1830.00]	0.1	OMIM:137920	MODY, TYPE 5	NA	NA
NA	chr7	44152746	T	intron_variant	GCK	0.02[0.00,2.22]	0.101	OMIM:125851	MODY, TYPE II	NA	NA
rs2284778	chr7	44176947	T	intron_variant	GCK	0.96[0.92,1.01]	0.101	OMIM:125851	MODY, TYPE II	NA	NA
rs546606847	chr8	11508676	T	intron_variant	BLK	0.02[0.00,2.22]	0.101	OMIM:613375	MODY, TYPE 11	NA	NA
rs535743528	chr8	11531621	G	intron_variant	BLK	8.79[0.65,118.00]	0.101	OMIM:613375	MODY, TYPE 11	NA	NA
rs555295035	chr20	44401297	G	5_prime_UTR_variant	HNF4A	0.68[0.43,1.08]	0.101	OMIM:125850	MODY, TYPE I	NA	NA
rs750956365	chr8	11541496	C	intron_variant	BLK	0.26[0.05,1.31]	0.102	OMIM:613375	MODY, TYPE 11	NA	NA
rs569654832	chr8	11549966	T	intron_variant	BLK	2.56[0.83,7.87]	0.102	OMIM:613375	MODY, TYPE 11	NA	NA
NA	chr8	11560167	GTGGA	intron_variant	BLK	0.78[0.57,1.05]	0.102	OMIM:613375	MODY, TYPE 11	NA	NA
rs532565737	chr20	44364053	G	intron_variant	HNF4A	14.67[0.59,367.00]	0.102	OMIM:125850	MODY, TYPE I	NA	NA
NA	chr20	44370170	C	intron_variant	HNF4A	5.60[0.71,44.20]	0.102	OMIM:125850	MODY, TYPE I	NA	NA
rs563810300	chr20	44393229	G	intron_variant	HNF4A	72.25[0.43,12200.00]	0.102	OMIM:125850	MODY, TYPE I	NA	NA
rs746798615	chr17	37695596	A	intron_variant	HNF1B	1.74[0.90,3.39]	0.102	OMIM:137920	MODY, TYPE 5	NA	NA
rs576909948	chr17	37734972	C	intron_variant	HNF1B	1.42[0.93,2.16]	0.102	OMIM:137920	MODY, TYPE 5	NA	NA
rs568781915	chr12	120981973	T	intron_variant	HNF1A	0.12[0.01,1.54]	0.103	OMIM:600496	MODY, TYPE III	NA	NA
rs550898138	chr12	120981995	A	intron_variant	HNF1A	0.02[0.00,2.29]	0.103	OMIM:600496	MODY, TYPE III	NA	NA
rs68159935,rs796201488	chr12	120991613	T	intron_variant	HNF1A	1.03[0.99,1.07]	0.103	OMIM:600496	MODY, TYPE III	NA	NA
rs1169305	chr12	120999579	G	missense_variant	HNF1A	1.36[0.94,1.96]	0.103	OMIM:600496	MODY, TYPE III	pathogenic	MATURITY-ONSET_DIABETES_OF_THE_YOUNG_TYPE_3
rs527259972	chr7	44144839	C	3_prime_UTR_variant	GCK	0.02[0.00,2.28]	0.103	OMIM:125851	MODY, TYPE II	NA	NA
rs2908274	chr7	44145489	A	splice_region_variant	GCK	0.98[0.95,1.00]	0.103	OMIM:125851	MODY, TYPE II	NA	NA
rs538617620	chr8	11510544	C	intron_variant	BLK	1.75[0.89,3.43]	0.103	OMIM:613375	MODY, TYPE 11	NA	NA
rs577004380	chr8	11519520	G	intron_variant	BLK	0.32[0.08,1.26]	0.103	OMIM:613375	MODY, TYPE 11	NA	NA
rs564234727	chr8	11525160	A	intron_variant	BLK	60.62[0.44,8420.00]	0.103	OMIM:613375	MODY, TYPE 11	NA	NA
NA	chr8	11555048	C	intron_variant	BLK	0.02[0.00,2.28]	0.103	OMIM:613375	MODY, TYPE 11	NA	NA
rs116824355	chr20	44428273	A	downstream_gene_variant	HNF4A	1.25[0.96,1.64]	0.103	OMIM:125850	MODY, TYPE I	NA	NA
rs569090862	chr17	37688772	A	intron_variant	HNF1B	0.02[0.00,2.28]	0.103	OMIM:137920	MODY, TYPE 5	NA	NA
rs560536796	chr17	37689124	A	intron_variant	HNF1B	1.07[0.99,1.15]	0.103	OMIM:137920	MODY, TYPE 5	NA	NA
NA	chr9	133071534	CCCCCCCCCGTGCCGCCCACGGGTGACTCCGGCG	VEP_failed	CEL	1.04[0.99,1.09]	0.104	OMIM:609812	MODY, TYPE 8	NA	NA
NA	chr9	133071636	G	VEP_failed	CEL	1.05[0.99,1.11]	0.104	OMIM:609812	MODY, TYPE 8	NA	NA
rs538172849	chr7	44167380	T	intron_variant	GCK	0.02[0.00,2.32]	0.104	OMIM:125851	MODY, TYPE II	NA	NA
rs34672149	chr7	44188548	G	intron_variant	CAMK2B,YKT6,GCK,YKT6	1.06[0.99,1.13]	0.104	NA	NA	NA	NA
rs778302813	chr8	11535284	G	intron_variant	BLK	0.57[0.28,1.12]	0.104	OMIM:613375	MODY, TYPE 11	NA	NA
rs537949045	chr8	11563946	T	synonymous_variant	BLK	1.72[0.90,3.30]	0.104	OMIM:613375	MODY, TYPE 11	NA	NA
rs367780488	chr8	11564147	T	3_prime_UTR_variant	BLK	67.10[0.42,10700.00]	0.104	OMIM:613375	MODY, TYPE 11	NA	NA
rs367738594	chr20	44362950	C	intron_variant	HNF4A	0.80[0.61,1.05]	0.104	OMIM:125850	MODY, TYPE I	NA	NA
rs182287767	chr20	44420921	A	intron_variant	HNF4A	1.45[0.93,2.27]	0.104	OMIM:125850	MODY, TYPE I	NA	NA
NA	chr17	37692182	A	intron_variant	HNF1B	0.79[0.59,1.05]	0.104	OMIM:137920	MODY, TYPE 5	NA	NA
rs564390180	chr17	37705263	G	intron_variant	DUSP14,SYNRG,TADA2A	0.02[0.00,2.31]	0.104	NA	NA	NA	NA
rs577827304	chr17	37738085	T	intron_variant	HNF1B	0.02[0.00,2.32]	0.104	OMIM:137920	MODY, TYPE 5	NA	NA
rs76684485	chr2	181679059	A	intron_variant	NEUROD1	2.69[0.82,8.86]	0.104	OMIM:606394	MODY, TYPE 6	NA	NA
NA	chr9	133071636	C	missense_variant	CEL	1.05[0.99,1.11]	0.105	OMIM:609812	MODY, TYPE 8	NA	NA
NA	chr12	120987763	GATCTATCTATCTATCTATCT	VEP_failed	HNF1A	1.03[0.99,1.08]	0.105	OMIM:600496	MODY, TYPE III	NA	NA
rs1169298	chr12	120990866	G	intron_variant	HNF1A	0.95[0.90,1.01]	0.105	OMIM:600496	MODY, TYPE III	NA	NA
NA	chr12	121001972	T	3_prime_UTR_variant	HNF1A	0.02[0.00,2.35]	0.105	OMIM:600496	MODY, TYPE III	NA	NA
rs556996030	chr7	44144401	T	3_prime_UTR_variant	GCK	1.56[0.91,2.67]	0.105	OMIM:125851	MODY, TYPE II	NA	NA
rs2268574	chr7	44149722	G	intron_variant	GCK	0.98[0.97,1.00]	0.105	OMIM:125851	MODY, TYPE II	NA	NA
rs67253402,rs796509832	chr7	44184933	G	intron_variant	GCK	1.06[0.99,1.14]	0.105	OMIM:125851	MODY, TYPE II	NA	NA
rs781228354	chr8	11537262	C	intron_variant	BLK	3.39[0.78,14.80]	0.105	OMIM:613375	MODY, TYPE 11	NA	NA
rs10089219	chr8	11562083	T	intron_variant	BLK	0.95[0.90,1.01]	0.105	OMIM:613375	MODY, TYPE 11	NA	NA
rs3746575	chr20	44429456	G	downstream_gene_variant	HNF4A	0.98[0.96,1.00]	0.105	OMIM:125850	MODY, TYPE I	NA	NA
rs12951345	chr17	37717865	A	intron_variant	HNF1B	0.98[0.96,1.00]	0.105	OMIM:137920	MODY, TYPE 5	NA	NA
rs541949075	chr2	10049742	T	intron_variant	KLF11	1.62[0.90,2.90]	0.105	OMIM:610508	MODY, TYPE 7	NA	NA
rs2268576	chr7	44149424	C	intron_variant	GCK	0.98[0.97,1.00]	0.106	OMIM:125851	MODY, TYPE II	NA	NA
NA	chr7	44171851	GTT	intron_variant	GCK	0.94[0.88,1.01]	0.106	OMIM:125851	MODY, TYPE II	NA	NA
NA	chr7	44184357	C	intron_variant	GCK	6.40[0.67,60.70]	0.106	OMIM:125851	MODY, TYPE II	NA	NA
rs547525895	chr8	11502504	C	intron_variant	BLK	0.93[0.84,1.02]	0.106	OMIM:613375	MODY, TYPE 11	NA	NA
rs575267622	chr8	11520206	A	intron_variant	BLK	12.65[0.58,275.00]	0.106	OMIM:613375	MODY, TYPE 11	NA	NA
rs755992908	chr8	11530284	C	intron_variant	BLK	0.02[0.00,2.39]	0.106	OMIM:613375	MODY, TYPE 11	NA	NA
rs780006787	chr8	11530305	C	intron_variant	BLK	0.02[0.00,2.39]	0.106	OMIM:613375	MODY, TYPE 11	NA	NA
rs371530686	chr20	44362951	T	intron_variant	HNF4A	0.76[0.55,1.06]	0.106	OMIM:125850	MODY, TYPE I	NA	NA
rs3212190	chr20	44410128	T	intron_variant	HNF4A	0.98[0.96,1.00]	0.106	OMIM:125850	MODY, TYPE I	NA	NA
rs75063081	chr17	37691435	G	intron_variant	HNF1B	0.02[0.00,2.38]	0.106	OMIM:137920	MODY, TYPE 5	NA	NA
rs541806218	chr7	127614766	G	intron_variant	PAX4	1.58[0.91,2.75]	0.106	OMIM:612225	MODY, TYPE 9	NA	NA
rs201293992	chr2	181678111	T	missense_variant	NEUROD1	0.27[0.05,1.32]	0.106	OMIM:606394	MODY, TYPE 6	NA	NA
NA	chr2	10043186	GCCGCCC	upstream_gene_variant	KLF11	0.70[0.46,1.08]	0.106	OMIM:610508	MODY, TYPE 7	NA	NA
rs200295009	chr7	44152448	A	intron_variant	GCK	2.49[0.82,7.53]	0.107	OMIM:125851	MODY, TYPE II	NA	NA
rs76029286	chr7	44165550	C	intron_variant	GCK	0.96[0.92,1.01]	0.107	OMIM:125851	MODY, TYPE II	NA	NA
rs147616580	chr7	44182223	A	intron_variant	GCK	23.32[0.51,1070.00]	0.107	OMIM:125851	MODY, TYPE II	NA	NA
rs552340925	chr7	44183540	T	intron_variant	GCK	1.51[0.92,2.49]	0.107	OMIM:125851	MODY, TYPE II	NA	NA
rs34780996	chr7	44183696	A	intron_variant	CAMK2B,YKT6,GCK,YKT6	1.06[0.99,1.14]	0.107	NA	NA	NA	NA
rs201154603	chr8	11543169	C	intron_variant	FAM167A	0.78[0.58,1.06]	0.107	NA	NA	NA	NA
NA	chr20	44368141	CATATAT	intron_variant	HNF4A	1.05[0.99,1.11]	0.107	OMIM:125850	MODY, TYPE I	NA	NA
rs539319517	chr20	44403662	A	intron_variant	ADA	2.16[0.85,5.52]	0.107	NA	NA	NA	NA
NA	chr17	37705541	C	VEP_failed	HNF1B	2.96[0.79,11.10]	0.107	OMIM:137920	MODY, TYPE 5	NA	NA
NA	chr17	37728963	TTTCTGCTG	intron_variant	HNF1B	2.24[0.84,5.96]	0.107	OMIM:137920	MODY, TYPE 5	NA	NA
rs542726799	chr7	44160932	G	upstream_gene_variant	GCK	0.02[0.00,2.44]	0.108	OMIM:125851	MODY, TYPE II	NA	NA
rs533724022	chr8	11552111	A	intron_variant	BLK	0.03[0.00,2.13]	0.108	OMIM:613375	MODY, TYPE 11	NA	NA
rs201252364	chr8	11555384	T	synonymous_variant	BLK	4.31[0.73,25.60]	0.108	OMIM:613375	MODY, TYPE 11	NA	NA
rs736824	chr20	44406020	C	intron_variant	HNF4A	1.02[1.00,1.03]	0.108	OMIM:125850	MODY, TYPE I	NA	NA
rs189241071	chr20	44429116	G	downstream_gene_variant	HNF4A	0.02[0.00,2.45]	0.108	OMIM:125850	MODY, TYPE I	NA	NA
rs568618814	chr17	37702378	G	intron_variant	SYNRG	0.74[0.52,1.07]	0.108	NA	NA	NA	NA
rs111681781	chr17	37730555	A	intron_variant	HNF1B	1.22[0.96,1.57]	0.108	OMIM:137920	MODY, TYPE 5	NA	NA
rs73297562	chr17	37740105	G	intron_variant	HNF1B	1.07[0.98,1.17]	0.108	OMIM:137920	MODY, TYPE 5	NA	NA
rs533888081	chr17	37741938	T	intron_variant	HNF1B	2.06[0.85,4.96]	0.108	OMIM:137920	MODY, TYPE 5	NA	NA
rs576638402	chr9	133065859	C	intron_variant	CEL	2.38[0.82,6.87]	0.109	OMIM:609812	MODY, TYPE 8	NA	NA
rs537750823	chr9	133071283	T	missense_variant	CEL	5.66[0.68,47.20]	0.109	OMIM:609812	MODY, TYPE 8	NA	NA
rs374306837	chr12	120997671	T	splice_region_variant	HNF1A	0.83[0.67,1.04]	0.109	OMIM:600496	MODY, TYPE III	NA	NA
rs189753897	chr7	44158454	A	intron_variant	AEBP1	0.90[0.79,1.02]	0.109	NA	NA	NA	NA
NA	chr8	11504412	A	VEP_failed	BLK	0.94[0.86,1.01]	0.109	OMIM:613375	MODY, TYPE 11	NA	NA
rs571856349	chr8	11522581	A	intron_variant	BLK	1.63[0.90,2.96]	0.109	OMIM:613375	MODY, TYPE 11	NA	NA
rs148441955	chr8	11531261	T	intron_variant	BLK	0.87[0.73,1.03]	0.109	OMIM:613375	MODY, TYPE 11	NA	NA
rs188042244	chr8	11543813	C	intron_variant	BLK	4.06[0.73,22.50]	0.109	OMIM:613375	MODY, TYPE 11	NA	NA
rs144735060	chr8	11544966	T	intron_variant	BLK	0.82[0.64,1.05]	0.109	OMIM:613375	MODY, TYPE 11	NA	NA
rs566582853	chr8	11552066	G	intron_variant	BLK	0.20[0.03,1.42]	0.109	OMIM:613375	MODY, TYPE 11	NA	NA
NA	chr20	44368142	ATATC	intron_variant	HNF4A	0.96[0.91,1.01]	0.109	OMIM:125850	MODY, TYPE I	NA	NA
rs541020950	chr20	44391837	G	intron_variant	HNF4A	0.02[0.00,2.49]	0.109	OMIM:125850	MODY, TYPE I	NA	NA
NA	chr17	37718393	G	intron_variant	HNF1B	0.02[0.00,2.48]	0.109	OMIM:137920	MODY, TYPE 5	NA	NA
rs573099144	chr2	10049715	A	intron_variant	KLF11	2.15[0.84,5.48]	0.109	OMIM:610508	MODY, TYPE 7	NA	NA
NA	chr7	44185623	A	intron_variant	GCK	6.08[0.66,55.70]	0.11	OMIM:125851	MODY, TYPE II	NA	NA
rs560650451	chr7	44186384	T	intron_variant	GCK	0.69[0.44,1.09]	0.11	OMIM:125851	MODY, TYPE II	NA	NA
rs553128853	chr8	11520468	A	intron_variant	BLK	1.34[0.94,1.93]	0.11	OMIM:613375	MODY, TYPE 11	NA	NA
rs34125386,rs765192424	chr20	44411891	CAAA	intron_variant	HNF4A	0.94[0.86,1.02]	0.11	OMIM:125850	MODY, TYPE I	NA	NA
rs3212210	chr20	44430571	T	3_prime_UTR_variant	HNF4A	1.03[0.99,1.06]	0.11	OMIM:125850	MODY, TYPE I	NA	NA
rs2010825	chr7	44148621	C	intron_variant	GCK	0.99[0.97,1.00]	0.111	OMIM:125851	MODY, TYPE II	NA	NA
rs545047643	chr7	44153185	T	intron_variant	AEBP1	0.90[0.80,1.02]	0.111	NA	NA	NA	NA
rs199780496	chr7	44183696	GA	intron_variant	GCK	1.06[0.99,1.13]	0.111	OMIM:125851	MODY, TYPE II	NA	NA
rs530912443	chr8	11512430	G	intron_variant	BLK	1.75[0.88,3.46]	0.111	OMIM:613375	MODY, TYPE 11	NA	NA
rs143193411	chr8	11546554	T	intron_variant	BLK	0.83[0.67,1.04]	0.111	OMIM:613375	MODY, TYPE 11	NA	NA
rs3110639,rs71368464	chr17	37689147	C	intron_variant	HNF1B	1.04[0.99,1.10]	0.111	OMIM:137920	MODY, TYPE 5	NA	NA
rs76092143	chr17	37737321	T	intron_variant	HNF1B	0.02[0.00,2.56]	0.111	OMIM:137920	MODY, TYPE 5	NA	NA
rs548673352	chr17	37737831	G	intron_variant	HNF1B	1.37[0.93,2.01]	0.111	OMIM:137920	MODY, TYPE 5	NA	NA
rs554985823	chr9	133063911	A	intron_variant	CEL	1.72[0.88,3.35]	0.112	OMIM:609812	MODY, TYPE 8	NA	NA
rs34380942	chr7	44183693	TA	intron_variant	CAMK2B,YKT6,GCK,YKT6	1.06[0.99,1.13]	0.112	NA	NA	NA	NA
rs756589221	chr8	11521728	T	intron_variant	BLK	2.31[0.82,6.46]	0.112	OMIM:613375	MODY, TYPE 11	NA	NA
rs745360341	chr8	11524002	T	intron_variant	BLK	2.31[0.82,6.46]	0.112	OMIM:613375	MODY, TYPE 11	NA	NA
rs186958457	chr20	44358490	G	intron_variant	HNF4A	65.81[0.38,11500.00]	0.112	OMIM:125850	MODY, TYPE I	NA	NA
NA	chr20	44368146	ATATC	intron_variant	HNF4A	0.96[0.92,1.01]	0.112	OMIM:125850	MODY, TYPE I	NA	NA
rs574634938	chr20	44422214	A	intron_variant	HNF4A	0.73[0.50,1.08]	0.112	OMIM:125850	MODY, TYPE I	NA	NA
rs374332078,rs577579326	chr17	37736741	T	intron_variant	HNF1B	60.30[0.38,9460.00]	0.112	OMIM:137920	MODY, TYPE 5	NA	NA
rs373048848	chr9	133071149	A	synonymous_variant	CEL	0.64[0.36,1.11]	0.113	OMIM:609812	MODY, TYPE 8	NA	NA
rs554415906	chr7	44156288	A	intron_variant	GCK	0.95[0.89,1.01]	0.113	OMIM:125851	MODY, TYPE II	NA	NA
rs149166939	chr7	44175726	C	intron_variant	GCK	0.02[0.00,2.63]	0.113	OMIM:125851	MODY, TYPE II	NA	NA
rs186540912	chr8	11515319	T	intron_variant	BLK	0.85[0.70,1.04]	0.113	OMIM:613375	MODY, TYPE 11	NA	NA
rs185961253	chr8	11526766	C	intron_variant	BLK	1.23[0.95,1.59]	0.113	OMIM:613375	MODY, TYPE 11	NA	NA
rs370263472	chr20	44376306	T	intron_variant	HNF4A	70.13[0.37,13500.00]	0.113	OMIM:125850	MODY, TYPE I	NA	NA
rs544999432	chr20	44384209	T	intron_variant	TTPAL	0.61[0.33,1.13]	0.113	NA	NA	NA	NA
rs3212185	chr20	44409344	C	intron_variant	TTPAL	0.12[0.01,1.65]	0.113	NA	NA	NA	NA
rs4239217	chr17	37738996	G	intron_variant	HNF1B	1.02[1.00,1.03]	0.113	OMIM:137920	MODY, TYPE 5	NA	NA
rs115226520	chr2	10043843	G	5_prime_UTR_variant	KLF11	0.98[0.96,1.00]	0.113	OMIM:610508	MODY, TYPE 7	NA	NA
rs62576769	chr9	133069199	T	missense_variant	CEL	1.04[0.99,1.08]	0.114	OMIM:609812	MODY, TYPE 8	NA	NA
NA	chr12	120990596	TGATAGGAGAGGGAGGAAAGATAGGAAAGGGAGGAAA	intron_variant	HNF1A	0.96[0.92,1.01]	0.114	OMIM:600496	MODY, TYPE III	NA	NA
rs567766560	chr8	11499603	T	intron_variant	BLK	0.02[0.00,2.67]	0.114	OMIM:613375	MODY, TYPE 11	NA	NA
rs79103459	chr8	11499706	A	intron_variant	BLK	1.08[0.98,1.19]	0.114	OMIM:613375	MODY, TYPE 11	NA	NA
rs540520242	chr8	11502069	C	intron_variant	BLK	0.98[0.96,1.00]	0.114	OMIM:613375	MODY, TYPE 11	NA	NA
rs141463168	chr20	44365729	A	intron_variant	HNF4A	3.53[0.74,16.90]	0.114	OMIM:125850	MODY, TYPE I	NA	NA
NA	chr20	44367326	C	intron_variant	HNF4A	0.02[0.00,2.67]	0.114	OMIM:125850	MODY, TYPE I	NA	NA
rs33924202	chr20	44379730	CTTT	intron_variant	HNF4A	0.94[0.87,1.01]	0.114	OMIM:125850	MODY, TYPE I	NA	NA
rs146591794	chr20	44419149	T	intron_variant	HNF4A	68.59[0.36,13000.00]	0.114	OMIM:125850	MODY, TYPE I	NA	NA
NA	chr17	37694438	G	intron_variant	HNF1B	0.95[0.89,1.01]	0.114	OMIM:137920	MODY, TYPE 5	NA	NA
rs34336420	chr2	10047996	T	missense_variant	KLF11	0.27[0.06,1.36]	0.114	OMIM:610508	MODY, TYPE 7	germline-pathogenic	MATURITY-ONSET_DIABETES_OF_THE_YOUNG,MATURITY-ONSET_DIABETES_OF_THE_YOUNG_TYPE_7,NOT_SPECIFIED
rs34336420	chr2	10047996	T	missense_variant	KLF11	0.27[0.06,1.36]	0.114	OMIM:610508	MODY, TYPE 7	pathogenic	MATURITY-ONSET_DIABETES_OF_THE_YOUNG_TYPE_7
NA	chr12	120986865	G	intron_variant	HNF1A	2.79[0.78,9.99]	0.115	OMIM:600496	MODY, TYPE III	NA	NA
rs564352248	chr8	11500356	C	intron_variant	BLK	0.98[0.96,1.00]	0.115	OMIM:613375	MODY, TYPE 11	NA	NA
rs532643862	chr8	11526992	A	intron_variant	BLK	1.49[0.91,2.43]	0.115	OMIM:613375	MODY, TYPE 11	NA	NA
rs372043627	chr17	37724474	T	intron_variant	HNF1B	0.52[0.23,1.17]	0.115	OMIM:137920	MODY, TYPE 5	NA	NA
rs142564276	chr7	44161080	A	upstream_gene_variant	GCK	0.95[0.88,1.01]	0.116	OMIM:125851	MODY, TYPE II	NA	NA
NA	chr7	44165345	AAATAATAATAATAATAAT	intron_variant	GCK	1.20[0.96,1.51]	0.116	OMIM:125851	MODY, TYPE II	NA	NA
rs375597747	chr7	44166372	C	intron_variant	GCK	0.02[0.00,2.74]	0.116	OMIM:125851	MODY, TYPE II	NA	NA
rs759884434	chr8	11502168	C	intron_variant	BLK	1.44[0.91,2.27]	0.116	OMIM:613375	MODY, TYPE 11	NA	NA
rs748601033	chr8	11507685	T	intron_variant	BLK,FAM167A,GATA4,SLC35G5	1.89[0.85,4.19]	0.116	NA	NA	NA	NA
rs546647643	chr8	11528621	G	intron_variant	BLK	0.34[0.09,1.31]	0.116	OMIM:613375	MODY, TYPE 11	NA	NA
rs112153719	chr8	11554555	C	intron_variant	BLK	2.97[0.76,11.50]	0.116	OMIM:613375	MODY, TYPE 11	NA	NA
rs191853428	chr9	133070664	G	splice_region_variant	CEL	71.41[0.34,14900.00]	0.117	OMIM:609812	MODY, TYPE 8	NA	NA
rs534868052	chr12	120999545	T	synonymous_variant	HNF1A	0.13[0.01,1.65]	0.117	OMIM:600496	MODY, TYPE III	NA	NA
rs553260787	chr8	11534711	C	intron_variant	BLK	1.35[0.93,1.97]	0.117	OMIM:613375	MODY, TYPE 11	NA	NA
rs745627163	chr8	11538418	C	intron_variant	BLK	0.25[0.04,1.42]	0.117	OMIM:613375	MODY, TYPE 11	NA	NA
rs73275376	chr20	44378198	G	intron_variant	HNF4A	3.46[0.73,16.40]	0.117	OMIM:125850	MODY, TYPE I	NA	NA
rs527892885	chr20	44379375	G	intron_variant	HNF4A	0.30[0.07,1.35]	0.117	OMIM:125850	MODY, TYPE I	NA	NA
rs867436519	chr20	44411225	T	intron_variant	HNF4A	0.02[0.00,2.78]	0.117	OMIM:125850	MODY, TYPE I	NA	NA
rs576083592	chr20	44418634	G	intron_variant	HNF4A	0.61[0.33,1.13]	0.117	OMIM:125850	MODY, TYPE I	NA	NA
rs150043719	chr17	37717222	G	intron_variant	HNF1B	17.84[0.49,655.00]	0.117	OMIM:137920	MODY, TYPE 5	NA	NA
rs201066590	chr13	27920033	G	5_prime_UTR_variant	PDX1	1.06[0.98,1.14]	0.117	OMIM:606392	MODY, TYPE 4	NA	NA
rs757073644	chr13	27920693	T	intron_variant	PDX1	0.02[0.00,2.79]	0.117	OMIM:606392	MODY, TYPE 4	NA	NA
rs532688821	chr9	133063508	T	intron_variant	CEL	0.65[0.38,1.12]	0.118	OMIM:609812	MODY, TYPE 8	NA	NA
rs56357425	chr12	120981286	A	intron_variant	C12orf43	0.97[0.93,1.01]	0.118	NA	NA	NA	NA
rs56132398	chr12	120982019	A	intron_variant	C12orf43	0.97[0.93,1.01]	0.118	NA	NA	NA	NA
rs71076697	chr12	120990596	TGATAGGAAAGGGAGGAAAGATAGGAAAGGGAGGAAA	intron_variant	HNF1A	1.06[0.99,1.13]	0.118	OMIM:600496	MODY, TYPE III	NA	NA
rs550659425	chr7	44173678	T	intron_variant	GCK	63.05[0.35,11400.00]	0.118	OMIM:125851	MODY, TYPE II	NA	NA
rs749240788	chr8	11502565	A	intron_variant	BLK	1.58[0.89,2.81]	0.118	OMIM:613375	MODY, TYPE 11	NA	NA
rs758393582	chr8	11504549	T	intron_variant	BLK	0.65[0.38,1.11]	0.118	OMIM:613375	MODY, TYPE 11	NA	NA
rs764607633	chr8	11543597	C	intron_variant	BLK	0.02[0.00,2.81]	0.118	OMIM:613375	MODY, TYPE 11	NA	NA
rs569321666	chr8	11546735	T	intron_variant	BLK	2.24[0.81,6.15]	0.118	OMIM:613375	MODY, TYPE 11	NA	NA
rs527237637	chr8	11556235	T	intron_variant	BLK	1.49[0.90,2.45]	0.118	OMIM:613375	MODY, TYPE 11	NA	NA
rs758562009	chr20	44356159	A	intron_variant	HNF4A,SERINC3	1.28[0.94,1.76]	0.118	NA	NA	NA	NA
rs566978481	chr20	44386258	T	intron_variant	HNF4A	1.52[0.90,2.55]	0.118	OMIM:125850	MODY, TYPE I	NA	NA
rs545077533	chr20	44396339	A	upstream_gene_variant	HNF4A	0.02[0.00,2.82]	0.118	OMIM:125850	MODY, TYPE I	NA	NA
rs34956692	chr20	44411648	T	intron_variant	HNF4A	0.98[0.96,1.00]	0.118	OMIM:125850	MODY, TYPE I	NA	NA
rs757457319	chr7	44168448	CTT	intron_variant	GCK	0.93[0.86,1.02]	0.119	OMIM:125851	MODY, TYPE II	NA	NA
rs75237278	chr8	11505697	T	intron_variant	BLK	0.96[0.92,1.01]	0.119	OMIM:613375	MODY, TYPE 11	NA	NA
rs765822921	chr8	11556207	G	intron_variant	BLK	15.86[0.49,512.00]	0.119	OMIM:613375	MODY, TYPE 11	NA	NA
rs202023607	chr8	11556618	G	intron_variant	BLK	4.28[0.69,26.60]	0.119	OMIM:613375	MODY, TYPE 11	NA	NA
rs543017656	chr20	44422232	A	intron_variant	HNF4A	1.62[0.88,2.99]	0.119	OMIM:125850	MODY, TYPE I	NA	NA
NA	chr17	37713894	A	intron_variant	HNF1B	2.84[0.76,10.60]	0.119	OMIM:137920	MODY, TYPE 5	NA	NA
rs147816724	chr17	37744703	C	missense_variant	HNF1B	0.08[0.00,1.91]	0.119	OMIM:137920	MODY, TYPE 5	NA	NA
rs150672381	chr9	133066722	T	intron_variant	CEL	0.02[0.00,2.90]	0.12	OMIM:609812	MODY, TYPE 8	NA	NA
rs558469578	chr12	121002379	A	3_prime_UTR_variant	HNF1A	0.07[0.00,1.98]	0.12	OMIM:600496	MODY, TYPE III	NA	NA
NA	chr7	44173967	G	intron_variant	GCK	0.02[0.00,2.90]	0.12	OMIM:125851	MODY, TYPE II	NA	NA
NA	chr8	11504371	G	intron_variant	BLK	1.03[0.99,1.08]	0.12	OMIM:613375	MODY, TYPE 11	NA	NA
rs769815953	chr8	11506424	G	intron_variant	BLK	1.32[0.93,1.86]	0.12	OMIM:613375	MODY, TYPE 11	NA	NA
rs563038698	chr8	11540558	G	intron_variant	BLK	2.45[0.79,7.59]	0.12	OMIM:613375	MODY, TYPE 11	NA	NA
rs542580655	chr8	11552464	G	intron_variant	BLK	2.62[0.78,8.83]	0.12	OMIM:613375	MODY, TYPE 11	NA	NA
rs370925527	chr8	11564016	A	synonymous_variant	BLK	6.58[0.61,70.60]	0.12	OMIM:613375	MODY, TYPE 11	NA	NA
NA	chr8	11564176	T	3_prime_UTR_variant	BLK	6.58[0.61,70.60]	0.12	OMIM:613375	MODY, TYPE 11	NA	NA
NA	chr20	44379653	A	intron_variant	HNF4A	0.02[0.00,2.91]	0.12	OMIM:125850	MODY, TYPE I	NA	NA
rs3787351	chr20	44409919	A	intron_variant	HNF4A	0.98[0.97,1.00]	0.12	OMIM:125850	MODY, TYPE I	NA	NA
rs753903476	chr20	44425141	A	downstream_gene_variant	HNF4A	0.02[0.00,2.90]	0.12	OMIM:125850	MODY, TYPE I	NA	NA
rs41282030	chr20	44429907	C	3_prime_UTR_variant	HNF4A	2.43[0.79,7.48]	0.12	OMIM:125850	MODY, TYPE I	NA	NA
rs764360920	chr9	133070795	C	intron_variant	CEL	0.02[0.00,2.95]	0.121	OMIM:609812	MODY, TYPE 8	NA	NA
NA	chr9	133071532	GC	frameshift_variant	CEL	1.08[0.98,1.19]	0.121	OMIM:609812	MODY, TYPE 8	NA	NA
rs576776959	chr8	11535127	G	intron_variant	BLK	0.32[0.08,1.35]	0.121	OMIM:613375	MODY, TYPE 11	NA	NA
rs561213034	chr8	11542246	G	intron_variant	BLK	2.09[0.82,5.28]	0.121	OMIM:613375	MODY, TYPE 11	NA	NA
rs144769009	chr20	44411298	T	intron_variant	HNF4A	5.63[0.63,50.00]	0.121	OMIM:125850	MODY, TYPE I	NA	NA
rs543074515	chr17	37686999	T	3_prime_UTR_variant	HNF1B	67.49[0.33,13900.00]	0.121	OMIM:137920	MODY, TYPE 5	NA	NA
rs564666083	chr9	133067278	T	intron_variant	CEL	31.93[0.40,2580.00]	0.122	OMIM:609812	MODY, TYPE 8	NA	NA
NA	chr12	120987763	GATCTATCTATCTATCTATCTATCT	intron_variant	HNF1A	1.10[0.97,1.24]	0.122	OMIM:600496	MODY, TYPE III	NA	NA
rs533124055	chr12	120988113	G	intron_variant	HNF1A	0.92[0.83,1.02]	0.122	OMIM:600496	MODY, TYPE III	NA	NA
rs759318901	chr7	44175392	A	intron_variant	GCK	2.34[0.80,6.85]	0.122	OMIM:125851	MODY, TYPE II	NA	NA
rs548180933	chr8	11500139	C	intron_variant	BLK	3.50[0.71,17.10]	0.122	OMIM:613375	MODY, TYPE 11	NA	NA
rs763527147	chr8	11504135	T	intron_variant	BLK	0.70[0.45,1.10]	0.122	OMIM:613375	MODY, TYPE 11	NA	NA
rs141809446	chr8	11506256	T	intron_variant	BLK	11.40[0.52,249.00]	0.122	OMIM:613375	MODY, TYPE 11	NA	NA
rs541635684	chr8	11507050	G	intron_variant	BLK	68.40[0.32,14500.00]	0.122	OMIM:613375	MODY, TYPE 11	NA	NA
rs140695244	chr8	11518385	T	intron_variant	BLK	0.61[0.33,1.14]	0.122	OMIM:613375	MODY, TYPE 11	NA	NA
rs565767926	chr8	11519857	G	intron_variant	BLK	1.53[0.89,2.62]	0.122	OMIM:613375	MODY, TYPE 11	NA	NA
rs3816669	chr8	11554564	A	intron_variant	BLK	0.02[0.00,2.98]	0.122	OMIM:613375	MODY, TYPE 11	NA	NA
rs569196746	chr8	11563119	T	intron_variant	BLK	0.20[0.03,1.54]	0.122	OMIM:613375	MODY, TYPE 11	NA	NA
rs561372758	chr11	2160217	A	downstream_gene_variant	TH	0.66[0.40,1.12]	0.122	NA	NA	NA	NA
rs568509913	chr20	44374436	C	intron_variant	HNF4A	0.94[0.87,1.02]	0.122	OMIM:125850	MODY, TYPE I	NA	NA
rs530931895	chr20	44375985	A	intron_variant	HNF4A	0.38[0.12,1.29]	0.122	OMIM:125850	MODY, TYPE I	NA	NA
NA	chr20	44407271	A	intron_variant	HNF4A	1.80[0.85,3.77]	0.122	OMIM:125850	MODY, TYPE I	NA	NA
rs568456380	chr20	44431060	T	3_prime_UTR_variant	HNF4A	0.15[0.01,1.65]	0.122	OMIM:125850	MODY, TYPE I	NA	NA
rs56671492	chr17	37702768	A	intron_variant	HNF1B	0.02[0.00,2.98]	0.122	OMIM:137920	MODY, TYPE 5	NA	NA
rs143020036	chr17	37710339	C	intron_variant	HNF1B	0.02[0.00,2.93]	0.122	OMIM:137920	MODY, TYPE 5	NA	NA
rs146945254	chr2	10050235	A	intron_variant	KLF11	1.07[0.98,1.17]	0.122	OMIM:610508	MODY, TYPE 7	NA	NA
rs745996554	chr12	120981535	A	intron_variant	OASL	0.61[0.33,1.14]	0.123	NA	NA	NA	NA
NA	chr12	120983942	G	VEP_failed	HNF1A	1.03[0.99,1.08]	0.123	OMIM:600496	MODY, TYPE III	NA	NA
rs552699396	chr7	44152885	T	intron_variant	GCK	1.94[0.84,4.48]	0.123	OMIM:125851	MODY, TYPE II	NA	NA
rs757341969	chr7	44179063	T	intron_variant	GCK	0.30[0.06,1.39]	0.123	OMIM:125851	MODY, TYPE II	NA	NA
rs2618469	chr8	11501871	A	intron_variant	BLK	0.98[0.95,1.01]	0.123	OMIM:613375	MODY, TYPE 11	NA	NA
rs761194840	chr8	11501973	A	intron_variant	BLK	1.25[0.94,1.66]	0.123	OMIM:613375	MODY, TYPE 11	NA	NA
rs2736353	chr8	11509529	T	intron_variant	BLK	0.98[0.95,1.01]	0.123	OMIM:613375	MODY, TYPE 11	NA	NA
NA	chr8	11514780	A	intron_variant	BLK	0.02[0.00,3.03]	0.123	OMIM:613375	MODY, TYPE 11	NA	NA
NA	chr8	11536881	G	intron_variant	BLK	0.42[0.14,1.27]	0.123	OMIM:613375	MODY, TYPE 11	NA	NA
rs574850387	chr8	11543102	A	intron_variant	BLK	1.47[0.90,2.41]	0.123	OMIM:613375	MODY, TYPE 11	NA	NA
rs577809848	chr8	11544259	T	intron_variant	BLK	1.23[0.94,1.60]	0.123	OMIM:613375	MODY, TYPE 11	NA	NA
rs551129973	chr8	11550616	A	intron_variant	BLK	0.02[0.00,3.02]	0.123	OMIM:613375	MODY, TYPE 11	NA	NA
NA	chr8	11554139	G	intron_variant	BLK	2.85[0.75,10.70]	0.123	OMIM:613375	MODY, TYPE 11	NA	NA
rs185258463	chr20	44381195	G	intron_variant	HNF4A	1.15[0.96,1.37]	0.123	OMIM:125850	MODY, TYPE I	NA	NA
rs180905341	chr20	44381991	G	intron_variant	HNF4A	0.02[0.00,3.01]	0.123	OMIM:125850	MODY, TYPE I	NA	NA
rs570184331	chr20	44429320	T	downstream_gene_variant	HNF4A	1.04[0.99,1.10]	0.123	OMIM:125850	MODY, TYPE I	NA	NA
rs772201740	chr17	37693067	A	intron_variant	DDX52	1.36[0.92,2.00]	0.123	NA	NA	NA	NA
rs532374521	chr17	37695305	T	intron_variant	HNF1B	0.51[0.22,1.20]	0.123	OMIM:137920	MODY, TYPE 5	NA	NA
rs750795798	chr17	37710433	A	intron_variant	HNF1B	0.66[0.38,1.12]	0.123	OMIM:137920	MODY, TYPE 5	NA	NA
rs775127495	chr17	37737050	G	intron_variant	HNF1B	1.62[0.88,2.97]	0.123	OMIM:137920	MODY, TYPE 5	NA	NA
NA	chr9	133070739	T	intron_variant	CEL	0.02[0.00,3.07]	0.124	OMIM:609812	MODY, TYPE 8	NA	NA
rs145240471,rs869302260	chr12	120991617	T	intron_variant	HNF1A	1.03[0.99,1.07]	0.124	OMIM:600496	MODY, TYPE III	NA	NA
rs372792150	chr7	44173311	T	intron_variant	GCK	1.92[0.84,4.43]	0.124	OMIM:125851	MODY, TYPE II	NA	NA
rs2284779	chr7	44176681	A	intron_variant	GCK	0.97[0.93,1.01]	0.124	OMIM:125851	MODY, TYPE II	NA	NA
rs753759150	chr8	11517229	T	intron_variant	BLK	0.71[0.45,1.10]	0.124	OMIM:613375	MODY, TYPE 11	NA	NA
NA	chr8	11550394	T	intron_variant	BLK	2.84[0.75,10.70]	0.124	OMIM:613375	MODY, TYPE 11	NA	NA
rs11651496	chr17	37724249	T	intron_variant	HNF1B	0.98[0.95,1.01]	0.124	OMIM:137920	MODY, TYPE 5	NA	NA
rs5216	chr11	17387291	C	synonymous_variant	KCNJ11	1.05[0.99,1.11]	0.124	OMIM:616329	MODY, TYPE 13	NA	NA
rs551576305	chr2	10045556	T	intron_variant	KLF11	0.02[0.00,3.06]	0.124	OMIM:610508	MODY, TYPE 7	NA	NA
rs6432052	chr2	10049572	C	intron_variant	CYS1,CYS1,KLF11,KLF11	1.02[0.99,1.04]	0.124	NA	NA	NA	NA
rs543378322	chr9	133066618	A	synonymous_variant	CEL	0.02[0.00,3.11]	0.125	OMIM:609812	MODY, TYPE 8	NA	NA
rs143392368	chr7	44176790	C	intron_variant	GCK	0.97[0.94,1.01]	0.125	OMIM:125851	MODY, TYPE II	NA	NA
rs756872034	chr7	44185854	T	intron_variant	AEBP1	1.54[0.89,2.65]	0.125	NA	NA	NA	NA
rs150160905	chr8	11544818	A	intron_variant	BLK	0.91[0.81,1.03]	0.125	OMIM:613375	MODY, TYPE 11	NA	NA
rs74993905	chr8	11559716	A	intron_variant	BLK	0.02[0.00,3.11]	0.125	OMIM:613375	MODY, TYPE 11	NA	NA
rs539716504	chr8	11563486	G	intron_variant	BLK	4.65[0.65,33.20]	0.125	OMIM:613375	MODY, TYPE 11	NA	NA
rs183417599	chr13	27924102	G	intron_variant	PDX1	0.02[0.00,3.10]	0.125	OMIM:606392	MODY, TYPE 4	NA	NA
rs563658420	chr9	133062741	T	downstream_gene_variant	GTF3C5	0.02[0.00,3.13]	0.126	NA	NA	NA	NA
NA	chr7	44164546	C	intron_variant	CAMK2B,SPDYE1	3.38[0.71,16.10]	0.126	NA	NA	NA	NA
rs376032358	chr7	44168599	T	intron_variant	GCK	0.98[0.94,1.01]	0.126	OMIM:125851	MODY, TYPE II	NA	NA
rs183606969	chr7	44174900	C	intron_variant	GCK	1.11[0.97,1.26]	0.126	OMIM:125851	MODY, TYPE II	NA	NA
rs746293250	chr7	44176117	T	intron_variant	GCK	0.05[0.00,2.33]	0.126	OMIM:125851	MODY, TYPE II	NA	NA
rs188190120	chr8	11516400	G	intron_variant	BLK	4.90[0.64,37.60]	0.126	OMIM:613375	MODY, TYPE 11	NA	NA
rs527346568	chr8	11530510	G	intron_variant	BLK	1.87[0.84,4.16]	0.126	OMIM:613375	MODY, TYPE 11	NA	NA
rs17806523	chr8	11548666	A	intron_variant	BLK	1.02[0.99,1.04]	0.126	OMIM:613375	MODY, TYPE 11	NA	NA
rs544238800	chr20	44361635	A	intron_variant	HNF4A	0.02[0.00,3.15]	0.126	OMIM:125850	MODY, TYPE I	NA	NA
NA	chr20	44387667	GAAGGC	intron_variant	HNF4A	0.60[0.31,1.15]	0.126	OMIM:125850	MODY, TYPE I	NA	NA
rs6073432	chr20	44412275	C	intron_variant	HNF4A	0.98[0.96,1.00]	0.126	OMIM:125850	MODY, TYPE I	NA	NA
NA	chr17	37688377	CCAAA	VEP_failed	HNF1B	1.04[0.99,1.08]	0.126	OMIM:137920	MODY, TYPE 5	NA	NA
rs572475892	chr7	127615166	C	intron_variant	PAX4	1.40[0.91,2.14]	0.126	OMIM:612225	MODY, TYPE 9	NA	NA
NA	chr2	181677112	ATTT	3_prime_UTR_variant	NEUROD1	0.80[0.60,1.06]	0.126	OMIM:606394	MODY, TYPE 6	NA	NA
rs746648950	chr2	10051834	G	downstream_gene_variant	CYS1	0.23[0.04,1.50]	0.126	NA	NA	NA	NA
rs770341804	chr7	44156479	G	intron_variant	GCK	0.02[0.00,3.18]	0.127	OMIM:125851	MODY, TYPE II	NA	NA
rs190603319	chr8	11524396	C	intron_variant	BLK	1.13[0.97,1.32]	0.127	OMIM:613375	MODY, TYPE 11	NA	NA
rs540868662	chr8	11539049	G	intron_variant	BLK	1.42[0.91,2.24]	0.127	OMIM:613375	MODY, TYPE 11	NA	NA
rs6031590	chr20	44412491	T	intron_variant	HNF4A	0.98[0.96,1.01]	0.127	OMIM:125850	MODY, TYPE I	NA	NA
rs80207134	chr17	37703138	A	intron_variant	HNF1B	0.02[0.00,3.17]	0.127	OMIM:137920	MODY, TYPE 5	NA	NA
rs116687608	chr2	181678846	C	stop_gained	NEUROD1	3.72[0.69,20.10]	0.127	OMIM:606394	MODY, TYPE 6	NA	NA
NA	chr13	27925590	C	3_prime_UTR_variant	PDX1	14.57[0.47,455.00]	0.127	OMIM:606392	MODY, TYPE 4	NA	NA
rs541815552	chr9	133071449	C	synonymous_variant	CEL	0.95[0.90,1.01]	0.128	OMIM:609812	MODY, TYPE 8	NA	NA
rs1169282	chr12	120982627	T	intron_variant	HNF1A	0.96[0.91,1.01]	0.128	OMIM:600496	MODY, TYPE III	NA	NA
rs139325923	chr8	11513123	G	intron_variant	BLK	1.10[0.97,1.25]	0.128	OMIM:613375	MODY, TYPE 11	NA	NA
rs536996859	chr8	11518505	A	intron_variant	BLK	0.43[0.15,1.27]	0.128	OMIM:613375	MODY, TYPE 11	NA	NA
rs182957529	chr8	11537932	C	intron_variant	BLK	1.10[0.97,1.25]	0.128	OMIM:613375	MODY, TYPE 11	NA	NA
rs558856785	chr8	11538014	A	intron_variant	BLK	1.47[0.90,2.40]	0.128	OMIM:613375	MODY, TYPE 11	NA	NA
rs533210905	chr20	44402306	G	intron_variant	HNF4A	0.09[0.00,2.01]	0.128	OMIM:125850	MODY, TYPE I	NA	NA
rs548721636	chr20	44419173	G	intron_variant	HNF4A	0.51[0.22,1.21]	0.128	OMIM:125850	MODY, TYPE I	NA	NA
rs773386088	chr20	44419955	T	intron_variant	HNF4A	0.31[0.07,1.40]	0.128	OMIM:125850	MODY, TYPE I	NA	NA
rs572250658	chr17	37703517	C	intron_variant	HNF1B	1.52[0.89,2.61]	0.128	OMIM:137920	MODY, TYPE 5	NA	NA
NA	chr17	37731529	G	intron_variant	HNF1B	4.74[0.64,35.20]	0.128	OMIM:137920	MODY, TYPE 5	NA	NA
rs184810088	chr17	37742062	T	intron_variant	HNF1B	0.02[0.00,3.24]	0.128	OMIM:137920	MODY, TYPE 5	NA	NA
rs115716690	chr11	17387902	A	missense_variant	KCNJ11	1.48[0.89,2.46]	0.128	OMIM:616329	MODY, TYPE 13	NA	NA
NA	chr2	10043438	G	upstream_gene_variant	KLF11	0.02[0.00,3.24]	0.128	OMIM:610508	MODY, TYPE 7	NA	NA
rs752859620	chr7	44177194	A	intron_variant	GCK	0.62[0.34,1.15]	0.129	OMIM:125851	MODY, TYPE II	NA	NA
NA	chr8	11516528	T	intron_variant	BLK	2.54[0.76,8.48]	0.129	OMIM:613375	MODY, TYPE 11	NA	NA
rs553660079	chr8	11553667	T	intron_variant	BLK,FAM167A	73.76[0.29,19000.00]	0.129	NA	NA	NA	NA
rs572146890	chr8	11561151	T	intron_variant	BLK	4.13[0.66,25.70]	0.129	OMIM:613375	MODY, TYPE 11	NA	NA
NA	chr20	44372414	G	intron_variant	HNF4A	0.31[0.07,1.41]	0.129	OMIM:125850	MODY, TYPE I	NA	NA
rs745410939	chr17	37718350	A	intron_variant	HNF1B	0.75[0.52,1.09]	0.129	OMIM:137920	MODY, TYPE 5	NA	NA
rs563615614	chr17	37735546	A	intron_variant	HNF1B	1.49[0.89,2.51]	0.129	OMIM:137920	MODY, TYPE 5	NA	NA
rs200782591	chr17	37739650	C	intron_variant	HNF1B	1.02[0.99,1.04]	0.129	OMIM:137920	MODY, TYPE 5	NA	NA
rs747601912	chr2	10045344	G	intron_variant	KLF11	0.39[0.11,1.32]	0.129	OMIM:610508	MODY, TYPE 7	NA	NA
rs529219011	chr7	44145902	T	upstream_gene_variant	MYL7	0.83[0.66,1.06]	0.13	NA	NA	NA	NA
rs551485598	chr7	44159508	A	upstream_gene_variant	GCK	5.46[0.61,49.20]	0.13	OMIM:125851	MODY, TYPE II	NA	NA
rs2284772	chr7	44181703	G	intron_variant	GCK	0.98[0.95,1.01]	0.13	OMIM:125851	MODY, TYPE II	NA	NA
rs62459065	chr7	44182389	T	intron_variant	GCK	0.97[0.92,1.01]	0.13	OMIM:125851	MODY, TYPE II	NA	NA
rs555863934	chr8	11523203	T	intron_variant	BLK	0.14[0.01,1.78]	0.13	OMIM:613375	MODY, TYPE 11	NA	NA
rs533147029	chr8	11548168	G	intron_variant	BLK	0.93[0.85,1.02]	0.13	OMIM:613375	MODY, TYPE 11	NA	NA
rs140432538	chr8	11557106	T	intron_variant	BLK	0.02[0.00,3.32]	0.13	OMIM:613375	MODY, TYPE 11	NA	NA
rs538942872	chr20	44366447	T	intron_variant	HNF4A	0.02[0.00,3.33]	0.13	OMIM:125850	MODY, TYPE I	NA	NA
rs545912754	chr20	44380848	A	intron_variant	HNF4A	0.02[0.00,3.33]	0.13	OMIM:125850	MODY, TYPE I	NA	NA
rs549594935	chr20	44393406	T	intron_variant	HNF4A	1.83[0.84,3.98]	0.13	OMIM:125850	MODY, TYPE I	NA	NA
rs7272821	chr20	44394233	T	intron_variant	HNF4A	0.02[0.00,3.33]	0.13	OMIM:125850	MODY, TYPE I	NA	NA
rs186063257	chr20	44417259	A	intron_variant	HNF4A	4.24[0.65,27.50]	0.13	OMIM:125850	MODY, TYPE I	NA	NA
NA	chr20	44419937	G	intron_variant	HNF4A	3.04[0.72,12.80]	0.13	OMIM:125850	MODY, TYPE I	NA	NA
rs755470903	chr2	181678882	T	intron_variant	NEUROD1	1.88[0.83,4.28]	0.13	OMIM:606394	MODY, TYPE 6	NA	NA
rs564857815	chr13	27923231	A	intron_variant	PDX1	34.64[0.35,3410.00]	0.13	OMIM:606392	MODY, TYPE 4	NA	NA
rs112026919	chr12	120985006	T	intron_variant	C12orf43	0.97[0.93,1.01]	0.131	NA	NA	NA	NA
rs529291311	chr7	44173647	G	intron_variant	GCK	0.98[0.94,1.01]	0.131	OMIM:125851	MODY, TYPE II	NA	NA
NA	chr8	11546260	C	VEP_failed	BLK	0.97[0.94,1.01]	0.131	OMIM:613375	MODY, TYPE 11	NA	NA
rs576813804	chr20	44362577	G	intron_variant	OSER1	1.33[0.92,1.93]	0.131	NA	NA	NA	NA
rs551020331	chr20	44395283	A	intron_variant	HNF4A	0.02[0.00,3.37]	0.131	OMIM:125850	MODY, TYPE I	NA	NA
rs717247	chr20	44397144	C	upstream_gene_variant	HNF4A	1.02[0.99,1.04]	0.131	OMIM:125850	MODY, TYPE I	NA	NA
rs553575488	chr20	44418781	G	intron_variant	HNF4A	3.41[0.69,16.70]	0.131	OMIM:125850	MODY, TYPE I	NA	NA
rs550497503	chr2	10043708	A	5_prime_UTR_variant	KLF11	0.85[0.68,1.05]	0.131	OMIM:610508	MODY, TYPE 7	NA	NA
rs11243989	chr9	133067835	A	intron_variant	CEL	69.42[0.28,17300.00]	0.132	OMIM:609812	MODY, TYPE 8	NA	NA
rs150427328	chr12	120985716	A	intron_variant	C12orf43	0.97[0.93,1.01]	0.132	NA	NA	NA	NA
rs144219372	chr12	120985846	A	intron_variant	C12orf43	0.97[0.93,1.01]	0.132	NA	NA	NA	NA
rs56046951	chr12	120985939	T	intron_variant	C12orf43	0.97[0.93,1.01]	0.132	NA	NA	NA	NA
rs780423675	chr7	44148305	A	intron_variant	GCK	0.02[0.00,3.43]	0.132	OMIM:125851	MODY, TYPE II	NA	NA
NA	chr7	44152778	G	intron_variant	GCK	1.99[0.81,4.86]	0.132	OMIM:125851	MODY, TYPE II	NA	NA
rs16881016	chr7	44171808	C	intron_variant	GCK	0.98[0.95,1.01]	0.132	OMIM:125851	MODY, TYPE II	NA	NA
rs555008965	chr7	44182685	T	intron_variant	GCK	0.02[0.00,3.42]	0.132	OMIM:125851	MODY, TYPE II	NA	NA
rs141536769	chr8	11516807	A	intron_variant	BLK	0.02[0.00,3.42]	0.132	OMIM:613375	MODY, TYPE 11	NA	NA
rs748995033	chr8	11538544	A	intron_variant	BLK	0.02[0.00,3.42]	0.132	OMIM:613375	MODY, TYPE 11	NA	NA
rs752024623	chr8	11547284	A	intron_variant	BLK	0.85[0.69,1.05]	0.132	OMIM:613375	MODY, TYPE 11	NA	NA
rs139994406	chr8	11556785	T	synonymous_variant	BLK	0.02[0.00,3.42]	0.132	OMIM:613375	MODY, TYPE 11	NA	NA
rs561048415	chr8	11562630	G	intron_variant	BLK	4.08[0.66,25.40]	0.132	OMIM:613375	MODY, TYPE 11	NA	NA
rs753726978	chr17	37725934	G	intron_variant	HNF1B	1.28[0.93,1.76]	0.132	OMIM:137920	MODY, TYPE 5	NA	NA
rs533289178,rs59299613	chr17	37728605	CT	intron_variant	HNF1B	0.95[0.89,1.02]	0.132	OMIM:137920	MODY, TYPE 5	NA	NA
rs79018503	chr17	37729154	C	intron_variant	HNF1B	0.02[0.00,3.42]	0.132	OMIM:137920	MODY, TYPE 5	NA	NA
rs11687357	chr2	10048522	T	synonymous_variant	KLF11	1.02[0.99,1.04]	0.132	OMIM:610508	MODY, TYPE 7	NA	NA
rs189914647	chr12	120982321	T	intron_variant	HNF1A	1.07[0.98,1.16]	0.133	OMIM:600496	MODY, TYPE III	NA	NA
rs764438926	chr7	44164486	A	intron_variant	GCK	1.62[0.86,3.04]	0.133	OMIM:125851	MODY, TYPE II	NA	NA
rs573069379	chr7	44175884	A	intron_variant	GCK	1.17[0.95,1.42]	0.133	OMIM:125851	MODY, TYPE II	NA	NA
rs565537681	chr7	44181002	T	intron_variant	GCK	0.62[0.33,1.16]	0.133	OMIM:125851	MODY, TYPE II	NA	NA
rs771442535	chr8	11529681	A	intron_variant	BLK	0.13[0.01,1.86]	0.133	OMIM:613375	MODY, TYPE 11	NA	NA
rs114938833	chr20	44379508	C	intron_variant	HNF4A	0.02[0.00,3.47]	0.133	OMIM:125850	MODY, TYPE I	NA	NA
rs181964343	chr17	37739970	G	intron_variant	HNF1B	3.01[0.71,12.70]	0.133	OMIM:137920	MODY, TYPE 5	NA	NA
rs712700	chr7	127610853	C	3_prime_UTR_variant	PAX4	1.02[0.99,1.04]	0.133	OMIM:612225	MODY, TYPE 9	NA	NA
rs594141	chr7	127614403	A	intron_variant	PAX4	1.02[0.99,1.04]	0.133	OMIM:612225	MODY, TYPE 9	NA	NA
rs777160472	chr9	133062062	T	synonymous_variant	CEL	0.60[0.31,1.17]	0.134	OMIM:609812	MODY, TYPE 8	NA	NA
rs756689743,rs796188843	chr12	120987589	AATAT	intron_variant	HNF1A	1.14[0.96,1.37]	0.134	OMIM:600496	MODY, TYPE III	NA	NA
rs145187283	chr7	44181162	T	intron_variant	CAMK2B	0.75[0.52,1.09]	0.134	NA	NA	NA	NA
rs189843375	chr8	11495716	C	intron_variant	BLK	4.06[0.65,25.40]	0.134	OMIM:613375	MODY, TYPE 11	NA	NA
rs530702589	chr8	11528522	A	intron_variant	BLK	1.78[0.84,3.78]	0.134	OMIM:613375	MODY, TYPE 11	NA	NA
rs184869538	chr8	11531789	C	intron_variant	BLK	0.23[0.03,1.57]	0.134	OMIM:613375	MODY, TYPE 11	NA	NA
rs142035214	chr20	44405012	A	intron_variant	HNF4A	0.96[0.92,1.01]	0.134	OMIM:125850	MODY, TYPE I	NA	NA
rs115854924	chr20	44412498	C	intron_variant	HNF4A	0.02[0.00,3.52]	0.134	OMIM:125850	MODY, TYPE I	NA	NA
NA	chr17	37716842	ATC	intron_variant	HNF1B	0.90[0.79,1.03]	0.134	OMIM:137920	MODY, TYPE 5	NA	NA
NA	chr17	37728605	CTT	VEP_failed	HNF1B	0.95[0.89,1.02]	0.134	OMIM:137920	MODY, TYPE 5	NA	NA
rs541640039	chr17	37729242	A	intron_variant	HNF1B	0.63[0.35,1.15]	0.134	OMIM:137920	MODY, TYPE 5	NA	NA
rs77464265	chr2	10051062	G	intron_variant	KLF11	0.97[0.93,1.01]	0.134	OMIM:610508	MODY, TYPE 7	NA	NA
NA	chr12	120982460	A	VEP_failed	HNF1A	1.03[0.99,1.08]	0.135	OMIM:600496	MODY, TYPE III	NA	NA
rs3808321	chr7	44152106	A	intron_variant	GCK	0.02[0.00,3.56]	0.135	OMIM:125851	MODY, TYPE II	NA	NA
NA	chr7	44175056	C	intron_variant	GCK	11.01[0.47,256.00]	0.135	OMIM:125851	MODY, TYPE II	NA	NA
rs568393838	chr8	11528256	G	intron_variant	BLK	0.58[0.29,1.18]	0.135	OMIM:613375	MODY, TYPE 11	NA	NA
rs73195298	chr8	11555683	C	intron_variant	BLK	0.98[0.95,1.01]	0.135	OMIM:613375	MODY, TYPE 11	NA	NA
NA	chr20	44390116	T	intron_variant	HNF4A	0.02[0.00,3.56]	0.135	OMIM:125850	MODY, TYPE I	NA	NA
rs3212188	chr20	44410064	C	intron_variant	HNF4A	0.99[0.97,1.00]	0.135	OMIM:125850	MODY, TYPE I	NA	NA
rs568688504	chr11	17387612	A	synonymous_variant	KCNJ11	0.98[0.96,1.01]	0.135	OMIM:616329	MODY, TYPE 13	NA	NA
rs712699	chr7	127610543	A	3_prime_UTR_variant	PAX4	1.02[0.99,1.04]	0.135	OMIM:612225	MODY, TYPE 9	NA	NA
rs779275562	chr9	133063398	G	downstream_gene_variant	GTF3C5	0.36[0.09,1.38]	0.136	NA	NA	NA	NA
rs565546289	chr12	120978729	A	5_prime_UTR_variant	HNF1A	0.02[0.00,3.61]	0.136	OMIM:600496	MODY, TYPE III	NA	NA
rs2284773	chr7	44181696	A	intron_variant	GCK	0.98[0.95,1.01]	0.136	OMIM:125851	MODY, TYPE II	NA	NA
rs145458188	chr8	11545731	C	intron_variant	BLK	0.53[0.23,1.22]	0.136	OMIM:613375	MODY, TYPE 11	NA	NA
rs544218896	chr8	11563254	A	intron_variant	BLK	18.34[0.40,840.00]	0.136	OMIM:613375	MODY, TYPE 11	NA	NA
rs8115918	chr20	44371553	A	intron_variant	HNF4A	0.02[0.00,3.61]	0.136	OMIM:125850	MODY, TYPE I	NA	NA
NA	chr20	44387809	A	intron_variant	HNF4A	3.27[0.69,15.50]	0.136	OMIM:125850	MODY, TYPE I	NA	NA
rs117287810	chr20	44395616	T	intron_variant	GDAP1L1	1.07[0.98,1.18]	0.136	NA	NA	NA	NA
rs138506611	chr20	44424691	T	downstream_gene_variant	HNF4A	0.02[0.00,3.57]	0.136	OMIM:125850	MODY, TYPE I	NA	NA
rs572686424	chr17	37719306	A	intron_variant	HNF1B	1.46[0.89,2.39]	0.136	OMIM:137920	MODY, TYPE 5	NA	NA
rs569602066	chr13	27922310	G	intron_variant	PDX1	0.44[0.15,1.30]	0.136	OMIM:606392	MODY, TYPE 4	NA	NA
rs115244224	chr9	133064140	A	intron_variant	CEL,GTF3C5	0.74[0.49,1.10]	0.137	NA	NA	NA	NA
rs55660034	chr12	120984440	A	intron_variant	C12orf43	0.97[0.93,1.01]	0.137	NA	NA	NA	NA
rs537746109	chr7	44151113	C	intron_variant	GCK	67.99[0.26,17700.00]	0.137	OMIM:125851	MODY, TYPE II	NA	NA
rs542235735	chr7	44153169	T	intron_variant	GCK	71.25[0.26,19700.00]	0.137	OMIM:125851	MODY, TYPE II	NA	NA
rs768671621	chr7	44171898	G	intron_variant	GCK	0.69[0.42,1.13]	0.137	OMIM:125851	MODY, TYPE II	NA	NA
rs2284777	chr7	44176999	C	intron_variant	GCK	0.98[0.95,1.01]	0.137	OMIM:125851	MODY, TYPE II	NA	NA
rs564136452	chr7	44180633	A	intron_variant	CAMK2B	0.76[0.52,1.09]	0.137	NA	NA	NA	NA
NA	chr8	11523234	A	intron_variant	SLC35G5	1.79[0.83,3.87]	0.137	NA	NA	NA	NA
NA	chr8	11544347	G	intron_variant	BLK	12.03[0.45,319.00]	0.137	OMIM:613375	MODY, TYPE 11	NA	NA
rs150304770	chr20	44368985	T	intron_variant	HNF4A	1.07[0.98,1.16]	0.137	OMIM:125850	MODY, TYPE I	NA	NA
NA	chr20	44387655	CGGGGG	intron_variant	HNF4A	1.08[0.98,1.19]	0.137	OMIM:125850	MODY, TYPE I	NA	NA
NA	chr20	44426430	C	downstream_gene_variant	HNF4A	6.61[0.55,79.50]	0.137	OMIM:125850	MODY, TYPE I	NA	NA
rs552671577	chr17	37712459	T	intron_variant	HNF1B	68.36[0.26,17900.00]	0.137	OMIM:137920	MODY, TYPE 5	NA	NA
rs144448051	chr17	37737238	T	intron_variant	HNF1B	0.88[0.74,1.04]	0.137	OMIM:137920	MODY, TYPE 5	NA	NA
rs529621086	chr2	10045718	C	intron_variant	KLF11	9.59[0.49,189.00]	0.137	OMIM:610508	MODY, TYPE 7	NA	NA
rs2284775	chr7	44177762	G	intron_variant	GCK	0.98[0.95,1.01]	0.138	OMIM:125851	MODY, TYPE II	NA	NA
rs73537757	chr8	11505003	C	intron_variant	BLK	0.98[0.94,1.01]	0.138	OMIM:613375	MODY, TYPE 11	NA	NA
rs528460291	chr8	11508643	G	intron_variant	BLK	0.27[0.05,1.52]	0.138	OMIM:613375	MODY, TYPE 11	NA	NA
rs1382564	chr8	11537955	G	intron_variant	BLK	0.02[0.00,3.71]	0.138	OMIM:613375	MODY, TYPE 11	NA	NA
rs2868094	chr20	44397976	C	upstream_gene_variant	HNF4A	1.02[0.99,1.04]	0.138	OMIM:125850	MODY, TYPE I	NA	NA
rs150465261	chr20	44423574	C	intron_variant	HNF4A	22.92[0.36,1440.00]	0.138	OMIM:125850	MODY, TYPE I	NA	NA
NA	chr17	37689146	CAA	VEP_failed	HNF1B	1.03[0.99,1.08]	0.138	OMIM:137920	MODY, TYPE 5	NA	NA
NA	chr17	37689146	CCAAA	intron_variant	HNF1B	1.03[0.99,1.08]	0.138	OMIM:137920	MODY, TYPE 5	NA	NA
rs530960767	chr2	10048805	CA	intron_variant	KLF11	0.50[0.20,1.25]	0.138	OMIM:610508	MODY, TYPE 7	NA	NA
rs183937188	chr7	44147287	A	intron_variant	GCK	0.02[0.00,3.76]	0.139	OMIM:125851	MODY, TYPE II	NA	NA
rs559126010	chr7	44156544	A	intron_variant	GCK	0.02[0.00,3.76]	0.139	OMIM:125851	MODY, TYPE II	NA	NA
rs557942713	chr7	44158440	G	intron_variant	GCK	14.56[0.42,506.00]	0.139	OMIM:125851	MODY, TYPE II	NA	NA
rs766745691	chr8	11496807	T	intron_variant	BLK	4.95[0.59,41.20]	0.139	OMIM:613375	MODY, TYPE 11	NA	NA
rs112484431	chr8	11506726	A	intron_variant	BLK	0.98[0.95,1.01]	0.139	OMIM:613375	MODY, TYPE 11	NA	NA
rs545886917	chr8	11516963	A	intron_variant	BLK	23.09[0.36,1480.00]	0.139	OMIM:613375	MODY, TYPE 11	NA	NA
rs559589093	chr8	11535183	A	intron_variant	BLK	1.27[0.93,1.74]	0.139	OMIM:613375	MODY, TYPE 11	NA	NA
rs6073416	chr20	44366490	G	intron_variant	HNF4A	1.01[0.99,1.03]	0.139	OMIM:125850	MODY, TYPE I	NA	NA
rs141844367	chr20	44372812	A	intron_variant	HNF4A	0.02[0.00,3.76]	0.139	OMIM:125850	MODY, TYPE I	NA	NA
NA	chr20	44375432	C	intron_variant	HNF4A	0.02[0.00,3.76]	0.139	OMIM:125850	MODY, TYPE I	NA	NA
rs149697239	chr20	44379428	A	intron_variant	HNF4A	0.02[0.00,3.76]	0.139	OMIM:125850	MODY, TYPE I	NA	NA
NA	chr20	44402057	A	intron_variant	HNF4A	4.56[0.61,34.00]	0.139	OMIM:125850	MODY, TYPE I	NA	NA
rs139293959	chr20	44420363	A	intron_variant	HNF4A	62.50[0.26,15000.00]	0.139	OMIM:125850	MODY, TYPE I	NA	NA
rs758625843	chr20	44432224	G	3_prime_UTR_variant	HNF4A	1.36[0.90,2.06]	0.139	OMIM:125850	MODY, TYPE I	NA	NA
rs187543761	chr17	37687458	A	intron_variant	HNF1B	0.68[0.40,1.14]	0.139	OMIM:137920	MODY, TYPE 5	NA	NA
rs771345334	chr17	37702759	A	intron_variant	HNF1B	8.20[0.51,133.00]	0.139	OMIM:137920	MODY, TYPE 5	NA	NA
rs11651755	chr17	37739849	C	intron_variant	HNF1B	1.01[0.99,1.03]	0.139	OMIM:137920	MODY, TYPE 5	NA	NA
rs370988777	chr7	127613556	A	intron_variant	PAX4	0.02[0.00,3.77]	0.139	OMIM:612225	MODY, TYPE 9	NA	NA
rs781189527	chr13	27920813	T	intron_variant	PDX1	1.65[0.85,3.22]	0.139	OMIM:606392	MODY, TYPE 4	NA	NA
rs80019595	chr12	120979503	T	intron_variant	HNF1A	0.95[0.90,1.02]	0.14	OMIM:600496	MODY, TYPE III	NA	NA
NA	chr12	120990634	A	intron_variant	HNF1A	0.97[0.93,1.01]	0.14	OMIM:600496	MODY, TYPE III	NA	NA
rs564888406	chr12	120996980	A	intron_variant	HNF1A	0.82[0.62,1.07]	0.14	OMIM:600496	MODY, TYPE III	NA	NA
rs377548713	chr7	44156630	T	intron_variant	GCK	0.74[0.50,1.10]	0.14	OMIM:125851	MODY, TYPE II	NA	NA
rs774430711	chr7	44164345	G	intron_variant	GCK	2.22[0.77,6.38]	0.14	OMIM:125851	MODY, TYPE II	NA	NA
rs566092776	chr7	44188145	T	intron_variant	GCK	0.38[0.11,1.37]	0.14	OMIM:125851	MODY, TYPE II	NA	NA
rs760471789	chr8	11537007	C	intron_variant	BLK	1.62[0.85,3.06]	0.14	OMIM:613375	MODY, TYPE 11	NA	NA
rs1382565	chr8	11537218	T	intron_variant	BLK	0.02[0.00,3.81]	0.14	OMIM:613375	MODY, TYPE 11	NA	NA
rs575967246	chr8	11546606	A	intron_variant	BLK	0.02[0.00,3.81]	0.14	OMIM:613375	MODY, TYPE 11	NA	NA
NA	chr8	11560199	G	intron_variant	BLK	1.89[0.81,4.40]	0.14	OMIM:613375	MODY, TYPE 11	NA	NA
rs149031153	chr20	44374185	T	intron_variant	HNF4A	0.02[0.00,3.82]	0.14	OMIM:125850	MODY, TYPE I	NA	NA
rs540705265	chr17	37701604	A	intron_variant	HNF1B	0.02[0.00,3.81]	0.14	OMIM:137920	MODY, TYPE 5	NA	NA
rs143122959	chr17	37714224	A	intron_variant	HNF1B	10.18[0.47,222.00]	0.14	OMIM:137920	MODY, TYPE 5	NA	NA
rs718961	chr17	37717101	G	intron_variant	HNF1B	0.98[0.96,1.01]	0.14	OMIM:137920	MODY, TYPE 5	NA	NA
NA	chr17	37718628	C	intron_variant	HNF1B	0.02[0.00,3.82]	0.14	OMIM:137920	MODY, TYPE 5	NA	NA
rs199675811	chr9	133065046	A	missense_variant	CEL	0.02[0.00,3.87]	0.141	OMIM:609812	MODY, TYPE 8	NA	NA
rs566970674	chr12	120995719	T	intron_variant	HNF1A	0.85[0.69,1.05]	0.141	OMIM:600496	MODY, TYPE III	NA	NA
rs59419319	chr7	44174275	T	intron_variant	GCK	0.98[0.95,1.01]	0.141	OMIM:125851	MODY, TYPE II	NA	NA
rs77364943	chr7	44176800	T	intron_variant	DBNL,PGAM2,SPDYE1,YKT6	0.02[0.00,3.87]	0.141	NA	NA	NA	NA
rs575916609	chr8	11500344	T	intron_variant	BLK	21.26[0.36,1240.00]	0.141	OMIM:613375	MODY, TYPE 11	NA	NA
rs566443225	chr8	11510045	G	intron_variant	BLK	0.02[0.00,3.87]	0.141	OMIM:613375	MODY, TYPE 11	NA	NA
rs147677228	chr8	11518315	T	intron_variant	BLK	0.02[0.00,3.87]	0.141	OMIM:613375	MODY, TYPE 11	NA	NA
rs140274884	chr8	11529131	G	intron_variant	BLK	0.02[0.00,3.86]	0.141	OMIM:613375	MODY, TYPE 11	NA	NA
rs148197329	chr8	11558437	T	intron_variant	BLK	0.93[0.85,1.02]	0.141	OMIM:613375	MODY, TYPE 11	NA	NA
rs187070359	chr20	44359084	T	intron_variant	HNF4A	1.29[0.92,1.81]	0.141	OMIM:125850	MODY, TYPE I	NA	NA
rs149400074	chr20	44410797	G	intron_variant	ADA	0.02[0.00,3.85]	0.141	NA	NA	NA	NA
rs565470924	chr17	37687582	A	intron_variant	HNF1B	0.77[0.54,1.09]	0.141	OMIM:137920	MODY, TYPE 5	NA	NA
NA	chr17	37689145	ACC	intron_variant	HNF1B	1.03[0.99,1.08]	0.141	OMIM:137920	MODY, TYPE 5	NA	NA
rs539715884	chr17	37731198	A	intron_variant	HNF1B	0.02[0.00,3.85]	0.141	OMIM:137920	MODY, TYPE 5	NA	NA
rs712701	chr7	127611134	G	missense_variant	PAX4	1.02[0.99,1.04]	0.141	OMIM:612225	MODY, TYPE 9	NA	NA
rs533744326	chr2	181677975	G	missense_variant	NEUROD1	1.39[0.90,2.16]	0.141	OMIM:606394	MODY, TYPE 6	NA	NA
rs199511735	chr12	120999377	A	synonymous_variant	HNF1A	0.51[0.21,1.25]	0.142	OMIM:600496	MODY, TYPE III	NA	NA
rs2284774	chr7	44178742	A	intron_variant	GCK	0.98[0.95,1.01]	0.142	OMIM:125851	MODY, TYPE II	NA	NA
rs769669667	chr8	11536186	A	intron_variant	BLK	1.24[0.93,1.65]	0.142	OMIM:613375	MODY, TYPE 11	NA	NA
rs554773012	chr8	11553498	G	intron_variant	BLK	1.34[0.91,1.98]	0.142	OMIM:613375	MODY, TYPE 11	NA	NA
rs717248	chr20	44396965	C	upstream_gene_variant	HNF4A	1.03[0.99,1.08]	0.142	OMIM:125850	MODY, TYPE I	NA	NA
rs6031591	chr20	44417389	C	intron_variant	HNF4A	2.73[0.71,10.50]	0.142	OMIM:125850	MODY, TYPE I	NA	NA
rs75146886	chr2	10045666	A	intron_variant	KLF11	0.97[0.93,1.01]	0.142	OMIM:610508	MODY, TYPE 7	NA	NA
rs3779606	chr7	44175415	C	intron_variant	GCK	0.98[0.95,1.01]	0.143	OMIM:125851	MODY, TYPE II	NA	NA
rs2300587	chr7	44179195	C	intron_variant	GCK	0.98[0.95,1.01]	0.143	OMIM:125851	MODY, TYPE II	NA	NA
rs138523063	chr8	11536665	A	intron_variant	BLK	0.02[0.00,3.97]	0.143	OMIM:613375	MODY, TYPE 11	NA	NA
rs761746028	chr20	44377415	T	intron_variant	HNF4A	0.38[0.11,1.38]	0.143	OMIM:125850	MODY, TYPE I	NA	NA
rs749624839	chr20	44379328	G	intron_variant	HNF4A	0.02[0.00,3.97]	0.143	OMIM:125850	MODY, TYPE I	NA	NA
rs140343206	chr20	44379698	G	intron_variant	HNF4A	0.02[0.00,3.97]	0.143	OMIM:125850	MODY, TYPE I	NA	NA
rs756360802	chr20	44410053	G	intron_variant	HNF4A	0.84[0.66,1.06]	0.143	OMIM:125850	MODY, TYPE I	NA	NA
rs539811694	chr17	37697423	TG	intron_variant	HNF1B	1.30[0.92,1.84]	0.143	OMIM:137920	MODY, TYPE 5	NA	NA
rs718960	chr17	37717281	C	intron_variant	HNF1B	0.98[0.96,1.01]	0.143	OMIM:137920	MODY, TYPE 5	NA	NA
rs17138469	chr17	37720170	C	intron_variant	HNF1B	0.98[0.96,1.01]	0.143	OMIM:137920	MODY, TYPE 5	NA	NA
rs569890328	chr2	181679307	C	intron_variant	NEUROD1	54.93[0.26,11700.00]	0.143	OMIM:606394	MODY, TYPE 6	NA	NA
NA	chr12	120985009	A	intron_variant	HNF1A	0.02[0.00,4.03]	0.144	OMIM:600496	MODY, TYPE III	NA	NA
rs545792197	chr7	44157677	T	intron_variant	GCK	0.02[0.00,4.03]	0.144	OMIM:125851	MODY, TYPE II	NA	NA
rs12540369	chr7	44165915	T	intron_variant	GCK	0.98[0.95,1.01]	0.144	OMIM:125851	MODY, TYPE II	NA	NA
rs12535229	chr7	44166006	A	intron_variant	GCK	0.98[0.95,1.01]	0.144	OMIM:125851	MODY, TYPE II	NA	NA
rs552625867	chr8	11508629	A	intron_variant	BLK	0.02[0.00,4.02]	0.144	OMIM:613375	MODY, TYPE 11	NA	NA
rs369910420	chr8	11524342	A	intron_variant	BLK	2.08[0.78,5.58]	0.144	OMIM:613375	MODY, TYPE 11	NA	NA
rs538219568	chr8	11555841	G	intron_variant	BLK	0.76[0.52,1.10]	0.144	OMIM:613375	MODY, TYPE 11	NA	NA
rs149516141	chr8	11558940	C	intron_variant	BLK	0.72[0.47,1.12]	0.144	OMIM:613375	MODY, TYPE 11	NA	NA
rs534647631	chr11	2160329	A	downstream_gene_variant	TH	0.02[0.00,4.03]	0.144	NA	NA	NA	NA
rs188957129	chr17	37686747	A	3_prime_UTR_variant	HNF1B	1.19[0.94,1.51]	0.144	OMIM:137920	MODY, TYPE 5	NA	NA
rs575098936	chr12	120979335	C	intron_variant	HNF1A	0.93[0.85,1.02]	0.145	OMIM:600496	MODY, TYPE III	NA	NA
rs539507291	chr12	120994312	A	missense_variant	HNF1A	1.61[0.85,3.05]	0.145	OMIM:600496	MODY, TYPE III	NA	NA
rs17832252	chr7	44160500	T	upstream_gene_variant	GCK	0.98[0.95,1.01]	0.145	OMIM:125851	MODY, TYPE II	NA	NA
rs539693693	chr7	44173272	C	intron_variant	GCK	0.48[0.18,1.29]	0.145	OMIM:125851	MODY, TYPE II	NA	NA
rs62460080	chr7	44176272	A	intron_variant	GCK	0.98[0.95,1.01]	0.145	OMIM:125851	MODY, TYPE II	NA	NA
rs62459064	chr7	44176698	T	intron_variant	GCK	0.98[0.95,1.01]	0.145	OMIM:125851	MODY, TYPE II	NA	NA
rs545759009	chr7	44178261	A	intron_variant	GCK	0.82[0.62,1.07]	0.145	OMIM:125851	MODY, TYPE II	NA	NA
rs191187634	chr8	11503013	A	intron_variant	BLK	0.02[0.00,4.08]	0.145	OMIM:613375	MODY, TYPE 11	NA	NA
NA	chr8	11530673	A	intron_variant	BLK	1.03[0.99,1.07]	0.145	OMIM:613375	MODY, TYPE 11	NA	NA
rs200526372	chr8	11530677	T	intron_variant	BLK	1.03[0.99,1.07]	0.145	OMIM:613375	MODY, TYPE 11	NA	NA
rs56387409	chr8	11530678	T	intron_variant	BLK	1.03[0.99,1.07]	0.145	OMIM:613375	MODY, TYPE 11	NA	NA
rs181405384	chr8	11551168	C	intron_variant	BLK	2.94[0.69,12.60]	0.145	OMIM:613375	MODY, TYPE 11	NA	NA
rs7263303	chr20	44392583	G	intron_variant	HNF4A	1.03[0.99,1.08]	0.145	OMIM:125850	MODY, TYPE I	NA	NA
rs532808734	chr20	44423902	T	intron_variant	HNF4A	63.34[0.24,16800.00]	0.145	OMIM:125850	MODY, TYPE I	NA	NA
rs562517375	chr20	44426190	G	downstream_gene_variant	HNF4A	4.50[0.59,34.00]	0.145	OMIM:125850	MODY, TYPE I	NA	NA
rs539669386	chr17	37696801	T	intron_variant	HNF1B	1.32[0.91,1.91]	0.145	OMIM:137920	MODY, TYPE 5	NA	NA
rs563531727	chr11	17385266	A	3_prime_UTR_variant	KCNJ11	0.02[0.00,4.08]	0.145	OMIM:616329	MODY, TYPE 13	NA	NA
rs141259297	chr2	10053682	T	3_prime_UTR_variant	KLF11	9.70[0.46,206.00]	0.145	OMIM:610508	MODY, TYPE 7	NA	NA
rs113424825	chr9	133064032	T	intron_variant	CEL	0.02[0.00,4.14]	0.146	OMIM:609812	MODY, TYPE 8	NA	NA
rs190809850	chr12	120984003	A	intron_variant	HNF1A	2.65[0.71,9.85]	0.146	OMIM:600496	MODY, TYPE III	NA	NA
rs62460076	chr7	44166795	A	intron_variant	GCK	0.98[0.95,1.01]	0.146	OMIM:125851	MODY, TYPE II	NA	NA
rs62460077	chr7	44167083	T	intron_variant	GCK	0.98[0.95,1.01]	0.146	OMIM:125851	MODY, TYPE II	NA	NA
rs17172566	chr7	44176513	A	intron_variant	GCK	0.98[0.95,1.01]	0.146	OMIM:125851	MODY, TYPE II	NA	NA
rs140314090	chr8	11506938	G	intron_variant	BLK	0.02[0.00,4.14]	0.146	OMIM:613375	MODY, TYPE 11	NA	NA
NA	chr8	11530673	AAATAG	VEP_failed	BLK	1.03[0.99,1.07]	0.146	OMIM:613375	MODY, TYPE 11	NA	NA
rs2255215	chr8	11553160	G	intron_variant	BLK	1.69[0.83,3.44]	0.146	OMIM:613375	MODY, TYPE 11	NA	NA
rs577531393	chr20	44408260	A	intron_variant	HNF4A	14.24[0.40,511.00]	0.146	OMIM:125850	MODY, TYPE I	NA	NA
rs6031593	chr20	44422573	C	intron_variant	HNF4A	0.99[0.97,1.00]	0.146	OMIM:125850	MODY, TYPE I	NA	NA
rs146296227	chr17	37721108	C	intron_variant	HNF1B	0.91[0.81,1.03]	0.146	OMIM:137920	MODY, TYPE 5	NA	NA
rs368536974	chr12	120988986	T	synonymous_variant	HNF1A	0.72[0.46,1.12]	0.147	OMIM:600496	MODY, TYPE III	NA	NA
rs796454790,rs879675941	chr12	120991621	T	intron_variant	HNF1A	1.03[0.99,1.08]	0.147	OMIM:600496	MODY, TYPE III	NA	NA
NA	chr7	44146186	C	upstream_gene_variant	MYL7	1.04[0.99,1.10]	0.147	NA	NA	NA	NA
rs770521997	chr7	44160241	A	upstream_gene_variant	GCK	0.02[0.00,4.19]	0.147	OMIM:125851	MODY, TYPE II	NA	NA
rs574122827	chr8	11495942	C	intron_variant	BLK	0.86[0.70,1.05]	0.147	OMIM:613375	MODY, TYPE 11	NA	NA
rs766008734	chr8	11518667	A	intron_variant	BLK	0.21[0.03,1.72]	0.147	OMIM:613375	MODY, TYPE 11	NA	NA
rs141159222	chr8	11529419	T	intron_variant	BLK	0.02[0.00,4.19]	0.147	OMIM:613375	MODY, TYPE 11	NA	NA
rs113438408	chr8	11543857	T	intron_variant	BLK	2.22[0.76,6.54]	0.147	OMIM:613375	MODY, TYPE 11	NA	NA
rs114265655	chr20	44429440	A	downstream_gene_variant	HNF4A	3.15[0.67,14.80]	0.147	OMIM:125850	MODY, TYPE I	NA	NA
rs151012919	chr2	10044607	T	intron_variant	KLF11	68.47[0.23,20700.00]	0.147	OMIM:610508	MODY, TYPE 7	NA	NA
rs141962836	chr8	11508083	C	intron_variant	BLK	0.02[0.00,4.25]	0.148	OMIM:613375	MODY, TYPE 11	NA	NA
rs139331568	chr8	11522257	T	intron_variant	BLK	12.05[0.41,351.00]	0.148	OMIM:613375	MODY, TYPE 11	NA	NA
rs143344571	chr8	11530854	G	intron_variant	BLK	0.02[0.00,4.25]	0.148	OMIM:613375	MODY, TYPE 11	NA	NA
rs141027743	chr8	11536475	T	intron_variant	BLK	0.02[0.00,4.24]	0.148	OMIM:613375	MODY, TYPE 11	NA	NA
rs202082437	chr8	11543179	A	intron_variant	BLK	2.06[0.77,5.51]	0.148	OMIM:613375	MODY, TYPE 11	NA	NA
rs534618201	chr8	11562386	C	intron_variant	BLK	2.41[0.73,7.93]	0.148	OMIM:613375	MODY, TYPE 11	NA	NA
rs36112520	chr20	44374482	A	intron_variant	HNF4A	0.98[0.94,1.01]	0.148	OMIM:125850	MODY, TYPE I	NA	NA
rs117796174	chr20	44399355	A	upstream_gene_variant	HNF4A	1.07[0.98,1.17]	0.148	OMIM:125850	MODY, TYPE I	NA	NA
rs143813450	chr20	44419495	G	intron_variant	HNF4A	0.96[0.91,1.01]	0.148	OMIM:125850	MODY, TYPE I	NA	NA
rs564148590	chr17	37716005	A	intron_variant	HNF1B	1.68[0.83,3.38]	0.148	OMIM:137920	MODY, TYPE 5	NA	NA
rs757210	chr17	37736525	G	intron_variant	HNF1B	1.09[0.97,1.23]	0.148	OMIM:137920	MODY, TYPE 5	NA	NA
rs536972104	chr17	37745033	G	5_prime_UTR_variant	HNF1B	2.06[0.77,5.49]	0.148	OMIM:137920	MODY, TYPE 5	NA	NA
rs529434648	chr13	27923323	A	intron_variant	PDX1	4.13[0.60,28.30]	0.148	OMIM:606392	MODY, TYPE 4	NA	NA
NA	chr2	10043990	T	upstream_gene_variant	KLF11	1.63[0.84,3.15]	0.148	OMIM:610508	MODY, TYPE 7	NA	NA
rs76079449	chr12	120987649	T	intron_variant	SPPL3,UNC119B	0.95[0.89,1.02]	0.149	NA	NA	NA	NA
rs539865178	chr12	120994920	A	intron_variant	HNF1A	1.19[0.94,1.51]	0.149	OMIM:600496	MODY, TYPE III	NA	NA
rs62460075	chr7	44161550	T	upstream_gene_variant	GCK	0.98[0.95,1.01]	0.149	OMIM:125851	MODY, TYPE II	NA	NA
rs73112269	chr7	44168408	A	intron_variant	GCK	0.98[0.95,1.01]	0.149	OMIM:125851	MODY, TYPE II	NA	NA
rs112745774	chr7	44172019	T	intron_variant	GCK	0.98[0.95,1.01]	0.149	OMIM:125851	MODY, TYPE II	NA	NA
rs544830200	chr8	11521292	C	intron_variant	BLK	0.52[0.22,1.26]	0.149	OMIM:613375	MODY, TYPE 11	NA	NA
rs186346544	chr8	11526294	G	intron_variant	BLK	3.12[0.67,14.60]	0.149	OMIM:613375	MODY, TYPE 11	NA	NA
rs772992204	chr8	11526447	C	intron_variant	BLK	1.79[0.81,3.95]	0.149	OMIM:613375	MODY, TYPE 11	NA	NA
rs560460710	chr8	11541504	G	intron_variant	BLK	0.02[0.00,4.30]	0.149	OMIM:613375	MODY, TYPE 11	NA	NA
rs549367621	chr8	11557042	C	intron_variant	BLK	0.02[0.00,4.27]	0.149	OMIM:613375	MODY, TYPE 11	NA	NA
rs550448069	chr20	44422739	A	intron_variant	FITM2	0.28[0.05,1.58]	0.149	NA	NA	NA	NA
rs566367731	chr17	37706194	T	intron_variant	HNF1B	1.38[0.89,2.12]	0.149	OMIM:137920	MODY, TYPE 5	NA	NA
rs698406	chr7	127615231	G	intron_variant	PAX4	1.02[0.99,1.04]	0.149	OMIM:612225	MODY, TYPE 9	NA	NA
rs6724946	chr2	10050828	G	intron_variant	CYS1,CYS1,KLF11,KLF11	1.02[0.99,1.04]	0.149	NA	NA	NA	NA
rs528134008	chr12	120998141	A	downstream_gene_variant	C12orf43	6.51[0.51,83.50]	0.15	NA	NA	NA	NA
rs149047225	chr7	44160727	C	upstream_gene_variant	GCK	1.33[0.90,1.95]	0.15	OMIM:125851	MODY, TYPE II	NA	NA
rs60275913	chr7	44172686	T	intron_variant	GCK	0.98[0.95,1.01]	0.15	OMIM:125851	MODY, TYPE II	NA	NA
rs568375513	chr7	44176583	A	intron_variant	GCK	0.98[0.95,1.01]	0.15	OMIM:125851	MODY, TYPE II	NA	NA
rs775615656	chr8	11513441	A	intron_variant	GATA4	2.64[0.70,9.93]	0.15	NA	NA	NA	NA
rs192683181	chr8	11513827	A	intron_variant	BLK	0.02[0.00,4.36]	0.15	OMIM:613375	MODY, TYPE 11	NA	NA
rs578209084	chr8	11558852	A	intron_variant	BLK	3.78[0.62,23.20]	0.15	OMIM:613375	MODY, TYPE 11	NA	NA
NA	chr20	44376006	T	intron_variant	R3HDML	2.18[0.76,6.30]	0.15	NA	NA	NA	NA
rs538264379	chr20	44383308	T	intron_variant	HNF4A	0.02[0.00,4.37]	0.15	OMIM:125850	MODY, TYPE I	NA	NA
rs560187764	chr17	37705725	AG	intron_variant	DUSP14	66.39[0.22,20100.00]	0.15	NA	NA	NA	NA
rs536789597	chr17	37727277	C	intron_variant	HNF1B	0.02[0.00,4.33]	0.15	OMIM:137920	MODY, TYPE 5	NA	NA
NA	chr7	127612677	G	intron_variant	PAX4	11.78[0.41,338.00]	0.15	OMIM:612225	MODY, TYPE 9	NA	NA
rs4669522	chr2	10054065	C	3_prime_UTR_variant	KLF11	1.02[0.99,1.04]	0.15	OMIM:610508	MODY, TYPE 7	NA	NA
rs139200069	chr12	120985237	C	intron_variant	HNF1A	13.11[0.39,440.00]	0.151	OMIM:600496	MODY, TYPE III	NA	NA
rs138067109	chr8	11503730	A	intron_variant	BLK	0.02[0.00,4.43]	0.151	OMIM:613375	MODY, TYPE 11	NA	NA
rs140518417	chr8	11531847	G	intron_variant	BLK	0.02[0.00,4.42]	0.151	OMIM:613375	MODY, TYPE 11	NA	NA
NA	chr20	44376122	A	intron_variant	FITM2	0.28[0.05,1.59]	0.151	NA	NA	NA	NA
rs570893911	chr20	44401909	C	intron_variant	HNF4A	0.75[0.51,1.11]	0.151	OMIM:125850	MODY, TYPE I	NA	NA
rs17138512	chr17	37686595	T	3_prime_UTR_variant	HNF1B	0.02[0.00,4.41]	0.151	OMIM:137920	MODY, TYPE 5	NA	NA
rs535678552	chr17	37698437	T	intron_variant	HNF1B	0.34[0.08,1.48]	0.151	OMIM:137920	MODY, TYPE 5	NA	NA
rs74715846	chr17	37724428	A	intron_variant	HNF1B	0.97[0.93,1.01]	0.151	OMIM:137920	MODY, TYPE 5	NA	NA
rs11263763	chr17	37743574	G	intron_variant	HNF1B	1.01[0.99,1.03]	0.151	OMIM:137920	MODY, TYPE 5	NA	NA
rs74162102	chr11	17387414	A	synonymous_variant	KCNJ11	67.88[0.21,21500.00]	0.151	OMIM:616329	MODY, TYPE 13	NA	NA
rs777164274	chr7	44151992	T	intron_variant	PGAM2,POLM	0.50[0.20,1.29]	0.152	NA	NA	NA	NA
rs377747439	chr7	44153285	A	intron_variant	GCK	15.82[0.36,692.00]	0.152	OMIM:125851	MODY, TYPE II	NA	NA
rs190897324	chr7	44183238	G	intron_variant	GCK	0.73[0.47,1.12]	0.152	OMIM:125851	MODY, TYPE II	NA	NA
rs550998445	chr20	44376412	C	intron_variant	HNF4A	2.00[0.78,5.15]	0.152	OMIM:125850	MODY, TYPE I	NA	NA
rs539321296	chr17	37708482	C	intron_variant	HNF1B	2.78[0.69,11.20]	0.152	OMIM:137920	MODY, TYPE 5	NA	NA
rs200730094	chr2	181677786	T	3_prime_UTR_variant	NEUROD1	0.30[0.06,1.55]	0.152	OMIM:606394	MODY, TYPE 6	NA	NA
rs780419796	chr9	133071673	C	frameshift_variant	CEL	1.14[0.95,1.36]	0.153	OMIM:609812	MODY, TYPE 8	germline-likelypathogenic	MATURITY-ONSET_DIABETES_OF_THE_YOUNG_TYPE_8
rs762916020	chr8	11508783	C	intron_variant	BLK	1.75[0.81,3.75]	0.153	OMIM:613375	MODY, TYPE 11	NA	NA
rs116139119	chr8	11538828	T	intron_variant	BLK	0.02[0.00,4.54]	0.153	OMIM:613375	MODY, TYPE 11	NA	NA
rs6992742	chr8	11552741	T	intron_variant	BLK	2.39[0.72,7.87]	0.153	OMIM:613375	MODY, TYPE 11	NA	NA
rs543808729	chr8	11552884	G	intron_variant	BLK	0.02[0.00,4.55]	0.153	OMIM:613375	MODY, TYPE 11	NA	NA
rs762099500	chr20	44363324	C	intron_variant	HNF4A	0.02[0.00,4.55]	0.153	OMIM:125850	MODY, TYPE I	NA	NA
rs767866896	chr20	44363327	T	intron_variant	HNF4A	0.02[0.00,4.55]	0.153	OMIM:125850	MODY, TYPE I	NA	NA
rs750988336	chr20	44363335	G	intron_variant	HNF4A	0.02[0.00,4.55]	0.153	OMIM:125850	MODY, TYPE I	NA	NA
rs780408857	chr20	44425425	C	downstream_gene_variant	HNF4A	0.02[0.00,4.53]	0.153	OMIM:125850	MODY, TYPE I	NA	NA
NA	chr20	44426575	A	downstream_gene_variant	HNF4A	0.41[0.12,1.40]	0.153	OMIM:125850	MODY, TYPE I	NA	NA
rs561601609	chr17	37689058	A	intron_variant	HNF1B	0.76[0.52,1.11]	0.153	OMIM:137920	MODY, TYPE 5	NA	NA
rs559227654	chr17	37717377	C	intron_variant	HNF1B	0.02[0.00,4.56]	0.153	OMIM:137920	MODY, TYPE 5	NA	NA
rs555769184	chr17	37744382	A	intron_variant	HNF1B	0.55[0.24,1.25]	0.153	OMIM:137920	MODY, TYPE 5	NA	NA
rs377272827	chr12	120990343	G	intron_variant	HNF1A	2.49[0.71,8.76]	0.154	OMIM:600496	MODY, TYPE III	NA	NA
rs576152964	chr7	44168565	A	intron_variant	GCK	10.32[0.42,255.00]	0.154	OMIM:125851	MODY, TYPE II	NA	NA
rs12534104	chr7	44180143	A	intron_variant	GCK	0.98[0.95,1.01]	0.154	OMIM:125851	MODY, TYPE II	NA	NA
rs200963800	chr7	44183694	A	intron_variant	GCK	0.98[0.95,1.01]	0.154	OMIM:125851	MODY, TYPE II	NA	NA
NA	chr8	11504412	AAAAGAAAAGAAAAG	intron_variant	BLK	0.93[0.83,1.03]	0.154	OMIM:613375	MODY, TYPE 11	NA	NA
rs759245754	chr8	11507654	A	intron_variant	BLK	2.66[0.69,10.20]	0.154	OMIM:613375	MODY, TYPE 11	NA	NA
rs535311393	chr8	11557357	C	intron_variant	BLK	4.85[0.55,42.60]	0.154	OMIM:613375	MODY, TYPE 11	NA	NA
rs6073423	chr20	44383568	T	intron_variant	HNF4A	0.97[0.94,1.01]	0.154	OMIM:125850	MODY, TYPE I	NA	NA
rs568000633	chr20	44400306	C	upstream_gene_variant	HNF4A	1.46[0.87,2.45]	0.154	OMIM:125850	MODY, TYPE I	NA	NA
NA	chr20	44414868	C	intron_variant	HNF4A	2.06[0.76,5.56]	0.154	OMIM:125850	MODY, TYPE I	NA	NA
NA	chr20	44415012	T	intron_variant	HNF4A	2.06[0.76,5.56]	0.154	OMIM:125850	MODY, TYPE I	NA	NA
rs752137908	chr17	37687963	A	intron_variant	HNF1B	0.02[0.00,4.62]	0.154	OMIM:137920	MODY, TYPE 5	NA	NA
NA	chr17	37724930	G	intron_variant	HNF1B	1.26[0.92,1.73]	0.154	OMIM:137920	MODY, TYPE 5	NA	NA
NA	chr17	37725970	G	VEP_failed	HNF1B	1.08[0.97,1.20]	0.154	OMIM:137920	MODY, TYPE 5	NA	NA
rs4430796	chr17	37738049	G	intron_variant	HNF1B	1.01[0.99,1.03]	0.154	OMIM:137920	MODY, TYPE 5	pathogenic	0
rs116886918	chr17	37744256	G	intron_variant	HNF1B	2.58[0.70,9.53]	0.154	OMIM:137920	MODY, TYPE 5	NA	NA
rs566970160	chr2	10045714	A	intron_variant	KLF11	1.18[0.94,1.49]	0.154	OMIM:610508	MODY, TYPE 7	NA	NA
rs780130072	chr12	120981164	C	intron_variant	HNF1A	11.33[0.40,322.00]	0.155	OMIM:600496	MODY, TYPE III	NA	NA
NA	chr7	44148947	A	intron_variant	GCK	9.52[0.43,213.00]	0.155	OMIM:125851	MODY, TYPE II	NA	NA
rs184663542	chr7	44157260	A	intron_variant	GCK	2.62[0.69,9.87]	0.155	OMIM:125851	MODY, TYPE II	NA	NA
rs550561133	chr7	44166439	C	intron_variant	GCK	0.02[0.00,4.68]	0.155	OMIM:125851	MODY, TYPE II	NA	NA
rs375566668	chr8	11510800	A	intron_variant	BLK	0.94[0.87,1.02]	0.155	OMIM:613375	MODY, TYPE 11	NA	NA
NA	chr8	11510804	A	intron_variant	BLK	0.94[0.87,1.02]	0.155	OMIM:613375	MODY, TYPE 11	NA	NA
rs527957133	chr8	11529340	A	intron_variant	BLK	0.23[0.03,1.73]	0.155	OMIM:613375	MODY, TYPE 11	NA	NA
rs138513291	chr8	11532271	A	intron_variant	BLK	0.02[0.00,4.67]	0.155	OMIM:613375	MODY, TYPE 11	NA	NA
rs149963231	chr8	11534583	A	intron_variant	BLK	0.02[0.00,4.67]	0.155	OMIM:613375	MODY, TYPE 11	NA	NA
rs143849180	chr20	44371363	T	intron_variant	HNF4A	0.02[0.00,4.68]	0.155	OMIM:125850	MODY, TYPE I	NA	NA
rs6017339	chr20	44399939	T	upstream_gene_variant	HNF4A	0.02[0.00,4.68]	0.155	OMIM:125850	MODY, TYPE I	NA	NA
NA	chr20	44410881	A	intron_variant	HNF4A	4.16[0.58,29.60]	0.155	OMIM:125850	MODY, TYPE I	NA	NA
rs556013419	chr20	44419521	G	intron_variant	HNF4A	0.02[0.00,4.68]	0.155	OMIM:125850	MODY, TYPE I	NA	NA
NA	chr17	37688377	CCACACACAAA	intron_variant	HNF1B	1.05[0.98,1.13]	0.155	OMIM:137920	MODY, TYPE 5	NA	NA
rs185454338	chr12	120982122	A	intron_variant	HNF1A	0.75[0.51,1.11]	0.156	OMIM:600496	MODY, TYPE III	NA	NA
rs111965253	chr8	11504922	C	intron_variant	BLK	0.98[0.94,1.01]	0.156	OMIM:613375	MODY, TYPE 11	NA	NA
NA	chr8	11560151	GTGGGTGGGTGGGTGGGTGGATGGATGGATGCATGGATGGATGGATGGA	VEP_failed	BLK	0.97[0.93,1.01]	0.156	OMIM:613375	MODY, TYPE 11	NA	NA
rs767747379	chr8	11562041	G	intron_variant	GATA4,NEIL2	1.69[0.82,3.49]	0.156	NA	NA	NA	NA
rs546423274	chr20	44418771	C	intron_variant	HNF4A	5.48[0.52,57.40]	0.156	OMIM:125850	MODY, TYPE I	NA	NA
rs568612909	chr17	37696695	T	intron_variant	HNF1B	0.63[0.33,1.19]	0.156	OMIM:137920	MODY, TYPE 5	NA	NA
rs762616248	chr17	37736117	T	intron_variant	HNF1B	0.63[0.34,1.19]	0.156	OMIM:137920	MODY, TYPE 5	NA	NA
rs183684828	chr2	10051403	T	intron_variant	KLF11	0.02[0.00,4.74]	0.156	OMIM:610508	MODY, TYPE 7	NA	NA
rs112893539	chr2	10052725	G	3_prime_UTR_variant	KLF11	0.02[0.00,4.74]	0.156	OMIM:610508	MODY, TYPE 7	NA	NA
NA	chr9	133071335	C	synonymous_variant	CEL	1.13[0.96,1.33]	0.157	OMIM:609812	MODY, TYPE 8	NA	NA
rs758480312	chr12	120981096	A	intron_variant	HNF1A	1.45[0.87,2.43]	0.157	OMIM:600496	MODY, TYPE III	NA	NA
[truncated: 10,853 more rows]
